# Supplementary material for: Human PSEN1 Mutant Glia Improve Spatial Learning and Memory in Aged Mice
Source: Cells. 2022 Dec 18;11(24):4116. doi: 10.3390/cells11244116 (PMC9776487; doi:10.3390/cells11244116)
Supplement: Supplementary file 1 [file cells-11-04116-s001.zip]

Archive with 6 entries (6 files):
- Figure S1.PNG
- Figure S2.PNG
- Figure S3.PNG
- Figure S4.PNG
- Figure S5.PNG
- Supplementary Tables.xlsx
