# Supplementary material for: Human PSEN1 Mutant Glia Improve Spatial Learning and Memory in Aged Mice
Source: Cells. 2022 Dec 18;11(24):4116. doi: 10.3390/cells11244116 (PMC9776487; doi:10.3390/cells11244116)
Supplement: Supplementary file 1 [file cells-11-04116-s001.zip › Supplementary Tables.xlsx]

## Sheet: Summary
Human PSEN1 mutant glia improve spatial learning and memory in aged mice
Supplementary tables
Table S1: human DEGs PSEN1 ΔE9 vs. CTRL
Table S2: Ingenuity Pathway Analysis of human DEGs
Table S3: mouse DEGs PSEN1 ΔE9 vs. CTRL
Table S4: Ingenuity Pathway Analysis of mouse DEGs
Table S5: the correlation of upregulated mouse DEGs with cell-specific markers
derived from Cell Marker Augmented 2021 database using Enrichr online tool
			(https://maayanlab.cloud/Enrichr/)

## Sheet: Table S1
Table S1: human DEGs PSEN1 ΔE9 vs. CTRL						AD2	AD2	AD2	AD2	AD2	AD3	AD2	AD2	AD3	AD3	AD2
						CTRL	CTRL	CTRL	CTRL	CTRL	CTRL	PSEN1 ΔE9	PSEN1 ΔE9	PSEN1 ΔE9	PSEN1 ΔE9	PSEN1 ΔE9
	external_gene_name	baseMean	log2FoldChange	pvalue	padj	X54_S4	X56_S6	X57_S7	X61_S10	X62_S5	X67_S2	X58_S8	X60_S9	X68_S1	X69_S11	X73_S3
ENSG00000214548	MEG3	44.3778	9.08789	6.8637e-27	9.76568e-23	0	0	0	0	0	0	117.377	95.8947	98.4866	77.6162	98.7811
ENSG00000225746	MEG8	11.8382	7.18165	1.44617e-16	1.02881e-12	0	0	0	0	0	0	31.6731	24.5884	23.3906	27.2706	23.2974
ENSG00000186487	MYT1L	18.6219	-2.31315	6.90255e-09	3.27365e-05	37.184	18.3053	37.2374	30.9543	42.313	9.40974	3.72625	6.5569	7.3865	5.24434	6.52328
ENSG00000152578	GRIA4	70.9507	-1.26396	9.27609e-09	3.29951e-05	105.974	118.985	93.5475	94.0534	121.169	44.6962	31.6731	40.9807	44.319	52.4434	32.6164
ENSG00000184144	CNTN2	61.8021	2.33658	2.19081e-08	6.23418e-05	22.3104	21.3562	25.4304	23.2157	5.76995	32.9341	136.94	148.35	62.7852	53.4923	147.24
ENSG00000176971	FIBIN	19.3336	2.26661	6.03678e-08	0.000143152	9.29599	1.52545	7.26583	4.7622	1.92332	19.9957	26.0837	24.5884	39.3947	46.1502	31.6845
ENSG00000122012	SV2C	5.17103	-5.75275	1.33175e-07	0.000270687	3.7184	15.2545	11.807	10.7149	15.3865	0	0	0	0	0	0
ENSG00000123560	PLP1	1013.67	0.467753	1.64775e-07	0.000292296	877.541	788.655	984.52	906.603	705.858	918.625	1151.41	1352.36	1249.55	1070.89	1144.37
ENSG00000164309	CMYA5	10.5568	2.59927	1.84894e-07	0.000292296	3.7184	0	3.63291	4.7622	4.8083	2.35243	25.1522	11.4746	17.2352	9.43981	33.5483
ENSG00000126778	SIX1	4.00376	-5.38125	4.63609e-07	0.000659622	5.57759	17.5426	8.17406	6.54802	3.84664	2.35243	0	0	0	0	0
ENSG00000136457	CHAD	23.276	1.94941	8.24576e-07	0.00106655	16.7328	0.762723	9.08229	14.8819	13.4632	7.0573	68.9356	37.7022	33.2392	26.2217	27.9569
ENSG00000152784	PRDM8	3.89271	-5.3553	1.68027e-06	0.00189079	1.8592	12.9663	9.08229	8.33384	10.5782	0	0	0	0	0	0
ENSG00000250722	SELENOP	18.9192	1.90303	2.06124e-06	0.00189079	11.1552	3.81361	6.3576	5.95275	5.76995	19.9957	20.4944	54.0945	23.3906	18.8796	38.2078
ENSG00000151552	QDPR	29.5788	1.16575	2.11599e-06	0.00189079	27.888	18.3053	17.2563	27.3826	12.5016	10.586	48.4412	45.0787	30.7771	37.7593	49.3906
ENSG00000225614	ZNF469	152.122	-0.50436	2.12112e-06	0.00189079	171.046	196.782	181.646	183.345	168.29	149.38	126.692	118.844	126.802	140.548	109.964
ENSG00000066735	KIF26A	10.1971	-2.15623	2.12628e-06	0.00189079	18.592	15.2545	19.981	17.263	18.2715	4.70487	2.79469	2.45884	4.92433	4.19547	3.72759
ENSG00000164330	EBF1	3.2066	-5.00911	4.10024e-06	0.00343166	9.29599	4.57634	9.08229	6.54802	5.76995	0	0	0	0	0	0
ENSG00000038382	TRIO	400.682	-0.52984	6.88882e-06	0.00544523	483.391	483.566	482.269	431.574	588.535	324.636	351.199	296.7	321.313	320.954	323.368
ENSG00000108381	ASPA	7.62138	3.4513	8.83316e-06	0.00636174	3.7184	0	1.81646	2.3811	0.961659	0	23.289	22.1296	1.23108	3.1466	25.1612
ENSG00000186417	GLDN	2.31837	4.85406	8.95844e-06	0.00636174	0	0	0	0	0	0	3.72625	8.19613	1.23108	2.09774	10.2509
ENSG00000178297	TMPRSS9	4.17727	3.69455	9.81925e-06	0.00636174	3.7184	0	0	0.595275	0	1.17622	9.31562	11.4746	6.15541	4.19547	9.31898
ENSG00000196581	AJAP1	15.7666	-3.65965	9.83682e-06	0.00636174	22.3104	41.9497	27.2469	32.1448	36.543	2.35243	1.86312	4.09807	4.92433	0	0
ENSG00000107957	SH3PXD2A	5.02384	2.93561	1.17426e-05	0.00726408	1.8592	1.52545	0.908229	0.595275	0.961659	2.35243	7.45249	16.3923	4.92433	5.24434	13.0466
ENSG00000150394	CDH8	6.33204	-4.27975	1.24229e-05	0.00736473	7.43679	20.5935	14.5317	10.7149	13.4632	0	0.931562	0	0	1.04887	0.931898
ENSG00000148826	NKX6-2	4.74453	4.33931	1.5389e-05	0.00875819	0	0	1.81646	0	0	1.17622	13.9734	12.2942	6.15541	0	16.7742
ENSG00000180537	RNF182	7.30168	-2.68578	1.73576e-05	0.0094986	11.1552	16.0172	16.3481	16.0724	9.61659	2.35243	2.79469	4.09807	0	0	1.8638
ENSG00000156687	UNC5D	5.59979	2.60685	2.23332e-05	0.0117258	0	1.52545	1.81646	1.78582	0	4.70487	7.45249	9.83536	17.2352	4.19547	13.0466
ENSG00000197177	ADGRA1	38.4182	-0.811245	2.43134e-05	0.0117258	52.0575	45.0006	53.5855	47.622	45.198	42.3438	25.1522	23.7688	30.7771	35.6615	21.4336
ENSG00000145362	ANK2	83.6499	0.70159	2.43402e-05	0.0117258	55.7759	63.306	50.8608	68.4566	66.3545	87.0401	108.993	134.417	77.5582	88.1049	119.283
ENSG00000144406	UNC80	100.975	-0.638291	2.47241e-05	0.0117258	141.299	131.951	135.326	110.126	118.284	85.8638	77.3196	54.9141	84.9447	84.9583	85.7346
ENSG00000250208	FZD10-AS1	3.33608	-4.50932	2.69435e-05	0.0123662	5.57759	7.62723	7.26583	9.52439	5.76995	0	0	0	0	0	0.931898
ENSG00000158258	CLSTN2	33.4761	-0.91436	2.97337e-05	0.0132204	48.3391	48.0515	39.0538	50.5983	43.2747	25.8768	27.0153	20.4903	18.4662	20.9774	26.0931
ENSG00000170549	IRX1	9.77973	-2.18622	3.63202e-05	0.0156595	14.8736	25.9326	11.807	14.2866	21.1565	2.35243	4.65781	2.45884	4.92433	4.19547	0.931898
ENSG00000142192	APP	238.452	0.569117	5.20208e-05	0.0217692	239.837	153.307	169.839	186.916	152.904	277.587	296.237	295.88	257.296	288.439	304.731
ENSG00000064787	BCAS1	534.707	-0.410562	5.97677e-05	0.0242964	568.914	691.027	739.298	561.939	576.034	475.192	456.465	476.195	469.043	418.498	449.175
ENSG00000133216	EPHB2	18.7017	-1.5481	6.4279e-05	0.0248363	26.0288	41.9497	23.6139	30.9543	32.6964	4.70487	7.45249	11.4746	7.3865	7.34208	12.1147
ENSG00000149451	ADAM33	8.90289	2.09417	6.63251e-05	0.0248363	7.43679	0	3.63291	2.3811	0.961659	9.40974	11.1787	17.2119	7.3865	17.8308	20.5017
ENSG00000104419	NDRG1	32.0272	0.801642	6.67202e-05	0.0248363	27.888	20.5935	19.981	25.0015	25.0031	27.053	40.9887	46.7179	36.9325	34.6126	47.5268
ENSG00000155368	DBI	54.6009	0.818411	6.80781e-05	0.0248363	39.0432	24.4071	35.4209	39.8834	43.2747	62.3395	62.4146	67.2083	82.4826	89.1538	54.982
ENSG00000139364	TMEM132B	152.914	0.603119	7.0343e-05	0.025021	130.144	100.679	134.418	127.984	85.5877	164.67	154.639	188.511	237.599	183.552	174.265
ENSG00000129538	RNASE1	6.33619	3.41893	7.61871e-05	0.0264388	1.8592	0	0	0.595275	1.92332	3.52865	16.7681	21.3099	1.23108	1.04887	21.4336
ENSG00000259070	LINC00639	11.8791	1.529	7.81618e-05	0.0264782	11.1552	3.81361	4.54114	5.95275	5.76995	9.40974	23.289	20.4903	8.61758	11.5375	26.0931
ENSG00000164161	HHIP	18.2967	2.96953	8.93386e-05	0.0287317	3.7184	3.05089	1.81646	9.52439	5.76995	2.35243	54.9621	55.7337	4.92433	6.29321	53.1182
ENSG00000155313	USP25	22.2482	1.01784	9.01519e-05	0.0287317	11.1552	12.9663	12.7152	15.4771	11.5399	27.053	26.0837	31.9649	36.9325	34.6126	24.2293
ENSG00000107807	TLX1	2.24693	-4.52932	9.0872e-05	0.0287317	5.57759	3.81361	1.81646	7.73857	5.76995	0	0	0	0	0	0
ENSG00000084453	SLCO1A2	7.39223	2.63475	9.35225e-05	0.0289269	3.7184	1.52545	2.72469	1.78582	2.88498	1.17622	19.5628	21.3099	1.23108	2.09774	23.2974
ENSG00000172508	CARNS1	14.7266	2.03767	9.76446e-05	0.0291628	3.7184	8.38995	8.17406	4.7622	7.69327	3.52865	30.7415	35.2434	6.15541	4.19547	49.3906
ENSG00000102934	PLLP	66.9041	0.600824	9.83843e-05	0.0291628	63.2127	43.4752	49.0443	53.5747	47.1213	71.7492	73.5934	81.9613	86.1758	93.3493	72.688
ENSG00000172020	GAP43	13.2441	-1.37894	0.000120784	0.0350718	18.592	20.5935	20.8893	17.8582	15.3865	16.467	1.86312	10.655	12.3108	7.34208	3.72759
ENSG00000164976	MYORG	14.681	1.31604	0.000126444	0.0356732	3.7184	5.33906	9.08229	9.52439	4.8083	19.9957	16.7681	27.8668	20.9284	22.0262	21.4336
ENSG00000167291	TBC1D16	54.5295	-0.689923	0.00012787	0.0356732	61.3535	75.5095	67.2089	57.1464	81.741	52.9298	55.8937	41.8003	34.4703	33.5638	38.2078
ENSG00000118473	SGIP1	21.2512	0.993745	0.00016652	0.0433323	14.8736	11.4408	10.8987	16.0724	11.5399	23.5243	26.0837	21.3099	33.2392	29.3683	35.4121
ENSG00000070087	PFN2	115.539	-0.568534	0.000169106	0.0433323	135.721	183.053	147.133	123.222	126.939	95.2736	97.814	81.9613	103.411	94.3981	82.007
ENSG00000038427	VCAN	1043.14	0.39184	0.000170479	0.0433323	970.501	763.485	920.035	828.027	804.909	1199.74	1164.45	1121.23	1323.41	1250.25	1128.53
ENSG00000184564	SLITRK6	1.91918	-4.34987	0.000171692	0.0433323	1.8592	6.10178	4.54114	4.7622	3.84664	0	0	0	0	0	0
ENSG00000245526	LINC00461	95.4333	0.455654	0.000173597	0.0433323	78.0863	77.7977	76.2912	76.7904	78.856	103.507	104.335	113.107	114.491	117.473	109.032
ENSG00000151572	ANO4	17.6672	1.08585	0.000177862	0.0436313	14.8736	7.62723	10.8987	11.3102	9.61659	17.6433	26.0837	18.8511	20.9284	22.0262	34.4802
ENSG00000225968	ELFN1	4.84678	-3.50076	0.00019174	0.0462386	3.7184	10.6781	11.807	8.33384	15.3865	0	0	2.45884	0	0	0.931898
ENSG00000184302	SIX6	1.98468	-4.36926	0.000210454	0.0470518	3.7184	8.38995	3.63291	4.16692	1.92332	0	0	0	0	0	0
ENSG00000153707	PTPRD	197.774	0.409346	0.000211853	0.0470518	191.497	172.375	144.408	168.463	147.134	212.895	250.59	196.707	222.826	232.849	235.77
ENSG00000185942	NKAIN3	155.942	0.745984	0.000213309	0.0470518	137.581	86.9504	106.263	104.768	75.0094	209.367	169.544	240.966	189.587	194.041	201.29
ENSG00000144668	ITGA9	20.0906	-1.37391	0.000213481	0.0470518	24.1696	35.848	33.6045	33.9307	32.6964	5.88108	6.52093	6.5569	12.3108	13.6353	15.8423
ENSG00000135678	CPM	21.1257	1.18355	0.000213621	0.0470518	18.592	9.15267	13.6234	8.92912	9.61659	23.5243	37.2625	36.063	19.6973	16.7819	39.1397
ENSG00000137766	UNC13C	11.1508	-1.57538	0.000214954	0.0470518	22.3104	16.0172	18.1646	17.263	19.2332	3.52865	5.58937	6.5569	2.46217	3.1466	8.38708
ENSG00000180354	MTURN	111.602	0.855541	0.000220422	0.0472743	100.397	68.645	81.7406	82.7432	83.6643	75.2779	179.791	203.264	78.7893	77.6162	195.698
ENSG00000184470	TXNRD2	2.22717	3.69695	0.000222616	0.0472743	0	0	0	0.595275	0	1.17622	2.79469	5.73729	6.15541	5.24434	2.79569
ENSG00000148400	NOTCH1	157.457	-0.50866	0.000230834	0.0478953	187.779	225.003	196.177	161.319	190.408	132.913	143.461	151.628	108.335	110.131	124.874
ENSG00000118785	SPP1	2.04504	4.13887	0.00023383	0.0478953	0	0	0.908229	0	0	0	4.65781	7.37652	0	2.09774	7.45518
ENSG00000093010	COMT	10.8459	1.45834	0.000238943	0.0478953	1.8592	3.05089	8.17406	2.97637	8.65493	11.7622	17.6997	13.9334	16.0041	23.0751	12.1147
ENSG00000198822	GRM3	3.1963	3.78309	0.00024367	0.0478953	0	0	0	0.595275	0	2.35243	9.31562	12.2942	0	3.1466	7.45518
ENSG00000135596	MICAL1	31.8567	-0.892681	0.000244491	0.0478953	39.0432	45.7634	46.3197	42.2645	48.083	19.9957	27.9469	18.8511	18.4662	15.733	27.9569
ENSG00000260807	CEROX1	139.912	-0.520042	0.000245738	0.0478953	141.299	179.24	178.921	167.867	186.562	116.445	132.282	86.879	102.18	120.62	126.738
ENSG00000225783	MIAT	24.4946	-1.25445	0.000260183	0.0500254	24.1696	33.5598	36.3291	33.9307	59.6229	11.7622	13.0419	11.4746	8.61758	13.6353	23.2974
ENSG00000140443	IGF1R	59.6585	-0.549521	0.000276226	0.0524019	61.3535	73.9841	65.3925	67.266	81.741	67.0444	40.9887	49.9964	52.9366	46.1502	49.3906
ENSG00000154734	ADAMTS1	6.32736	1.9134	0.000292112	0.0546653	7.43679	0	3.63291	2.97637	0	4.70487	9.31562	12.2942	8.61758	9.43981	11.1828
ENSG00000167641	PPP1R14A	5.77936	2.13925	0.000296767	0.0546653	5.57759	0.762723	1.81646	1.78582	2.88498	2.35243	13.9734	17.2119	3.69325	4.19547	9.31898
ENSG00000165566	AMER2	87.917	0.736557	0.000299683	0.0546653	57.6351	70.1705	69.0254	75.5999	67.3161	64.6919	125.761	140.973	82.4826	58.7366	154.695
ENSG00000184640	SEPTIN9	29.0617	-0.956855	0.000311217	0.0556285	31.6064	46.5261	49.9526	39.2881	40.3897	15.2908	17.6997	24.5884	16.0041	17.8308	20.5017
ENSG00000124406	ATP8A1	67.4532	0.59844	0.000312783	0.0556285	57.6351	57.9669	59.0349	57.7416	50.9679	45.8725	87.5668	111.467	64.0163	63.981	85.7346
ENSG00000184226	PCDH9	498.401	0.358243	0.00032722	0.0574776	474.095	376.785	470.462	433.36	486.599	415.205	577.568	667.985	510.899	464.649	604.802
ENSG00000079215	SLC1A3	113.121	0.718539	0.000332172	0.0576358	92.9599	57.9669	69.0254	95.2439	84.626	128.208	131.35	209.821	105.873	116.424	152.831
ENSG00000165588	OTX2	6.03172	2.27993	0.000338725	0.0580647	1.8592	0	0	3.57165	0	8.23352	13.9734	9.83536	6.15541	11.5375	11.1828
ENSG00000211448	DIO2	29.1255	1.02219	0.000348456	0.0587526	24.1696	13.729	16.3481	17.8582	9.61659	39.9914	31.6731	54.0945	36.9325	37.7593	38.2078
ENSG00000178695	KCTD12	16.8283	-1.37193	0.000350996	0.0587526	14.8736	31.2716	39.9621	24.4063	22.1182	7.0573	12.1103	12.2942	7.3865	5.24434	8.38708
ENSG00000138083	SIX3	2.45545	-4.02514	0.000366674	0.0606632	3.7184	7.62723	4.54114	2.3811	7.69327	0	0	0	0	1.04887	0
ENSG00000073849	ST6GAL1	53.5939	0.640871	0.00039619	0.064793	46.4799	39.6616	29.9715	45.8361	32.6964	63.5157	56.8253	66.3887	66.4785	67.1276	74.5518
ENSG00000135821	GLUL	85.8728	0.795287	0.000431487	0.069508	53.9167	40.4243	54.4937	92.2676	63.4695	81.159	89.4299	178.676	94.7934	86.0072	109.964
ENSG00000173898	SPTBN2	40.6399	-0.785725	0.000434791	0.069508	33.4656	59.4924	45.4114	51.1936	71.1628	38.8152	33.5362	21.3099	22.1595	38.8081	31.6845
ENSG00000151892	GFRA1	70.8675	-0.603275	0.00045585	0.0720649	81.8047	99.9167	96.2722	92.8628	71.1628	58.8108	67.0725	45.0787	66.4785	45.1013	54.982
ENSG00000130751	NPAS1	5.97649	-1.9879	0.000471711	0.0737528	7.43679	8.38995	8.17406	9.52439	17.3099	3.52865	3.72625	2.45884	1.23108	2.09774	1.8638
ENSG00000115365	LANCL1	56.1981	0.520015	0.000511131	0.0790475	44.6207	50.3397	54.4937	42.2645	43.2747	47.0487	68.004	71.3063	61.5541	68.1764	67.0966
ENSG00000227051	C14orf132	25.0598	1.06663	0.000518973	0.0793972	16.7328	12.2036	20.8893	10.7149	6.73161	35.2865	32.6047	40.161	30.7771	30.4172	39.1397
ENSG00000134716	CYP2J2	5.09913	1.86591	0.000534816	0.0809506	0	2.28817	3.63291	1.19055	2.88498	3.52865	7.45249	6.5569	11.0797	6.29321	11.1828
ENSG00000091656	ZFHX4	72.0161	0.628997	0.000549511	0.0822994	65.0719	43.4752	43.595	46.4314	57.6995	94.0974	84.7721	88.5182	94.7934	87.056	86.6665
ENSG00000198732	SMOC1	195.466	-0.386312	0.000571209	0.084658	224.963	248.648	251.579	220.847	196.178	168.199	165.818	169.66	179.738	177.259	147.24
ENSG00000188153	COL4A5	5.38205	2.21203	0.000584218	0.0856933	0	1.52545	3.63291	0.595275	1.92332	4.70487	9.31562	15.5726	4.92433	2.09774	14.9104
ENSG00000145794	MEGF10	30.5502	0.741363	0.000607349	0.0879844	26.0288	27.458	17.2563	26.1921	19.2332	24.7006	43.7834	45.0787	38.1636	26.2217	41.9354
ENSG00000154358	OBSCN	11.9913	-1.53603	0.000614262	0.0879844	20.4512	25.9326	11.807	19.6441	20.1948	4.70487	12.1103	6.5569	2.46217	5.24434	2.79569
ENSG00000173210	ABLIM3	21.4138	1.06071	0.000618389	0.0879844	9.29599	8.38995	13.6234	13.096	10.5782	31.7579	32.6047	27.0472	22.1595	40.9059	26.0931
ENSG00000144485	HES6	14.7455	-1.21456	0.000628056	0.0884751	18.592	28.2207	27.2469	20.2393	15.3865	9.40974	8.38406	11.4746	9.84866	3.1466	10.2509
ENSG00000149948	HMGA2	1.77097	-4.25779	0.000642759	0.0896586	0	6.10178	4.54114	5.95275	2.88498	0	0	0	0	0	0
ENSG00000137177	KIF13A	183.291	0.397091	0.000671102	0.0927033	180.342	138.816	135.326	158.938	141.364	211.719	217.054	197.527	204.36	227.604	203.154
ENSG00000155111	CDK19	46.655	0.608181	0.00072904	0.0997383	40.9023	41.9497	30.8798	36.3118	33.6581	44.6962	60.5515	72.126	40.6257	55.59	55.9139
ENSG00000204071	TCEAL6	2.77155	3.38731	0.000760759	0.102456	3.7184	0	0	0	0	1.17622	10.2472	3.27845	1.23108	5.24434	5.59139
ENSG00000175471	MCTP1	13.8191	1.21344	0.000770098	0.102456	7.43679	5.33906	4.54114	11.9055	3.84664	18.8195	21.4259	15.5726	23.3906	22.0262	17.7061
ENSG00000033122	LRRC7	62.6771	1.44096	0.000770506	0.102456	31.6064	14.4917	19.981	33.9307	24.0415	88.2163	89.4299	67.2083	113.26	112.229	95.0536
ENSG00000184058	TBX1	1.69332	-4.17355	0.000783873	0.103268	0	5.33906	4.54114	2.97637	5.76995	0	0	0	0	0	0
ENSG00000140450	ARRDC4	86.517	0.836593	0.000832226	0.108632	65.0719	36.6107	67.2089	56.5511	42.313	116.445	81.9774	104.091	129.264	163.623	88.5303
ENSG00000119283	TRIM67	29.8331	-0.763807	0.000847859	0.109667	18.592	41.9497	41.7785	37.5023	48.083	30.5816	24.2206	22.9492	18.4662	18.8796	25.1612
ENSG00000166033	HTRA1	77.3852	0.642821	0.000861868	0.110474	59.4943	54.916	43.595	66.0755	42.313	104.683	95.9509	99.1732	109.566	86.0072	89.4622
ENSG00000134247	PTGFRN	37.7261	-0.657827	0.000900242	0.114363	52.0575	44.2379	46.3197	50.0031	48.083	30.5816	32.6047	22.9492	29.546	24.124	34.4802
ENSG00000154639	CXADR	29.7943	0.768048	0.000933165	0.117062	18.592	23.6444	14.5317	23.2157	21.1565	34.1103	40.9887	44.2591	44.319	37.7593	25.1612
ENSG00000122863	CHST3	50.236	-0.6422	0.000937942	0.117062	46.4799	84.6622	62.6678	63.0991	53.8529	47.0487	44.715	39.3414	44.319	27.2706	39.1397
ENSG00000175356	SCUBE2	26.2713	-0.804163	0.0010499	0.129895	33.4656	35.848	36.3291	37.5023	33.6581	17.6433	18.6312	13.1138	17.2352	24.124	21.4336
ENSG00000165959	CLMN	9.14459	2.14473	0.00108185	0.131496	3.7184	5.33906	4.54114	2.97637	4.8083	0	14.905	19.6707	2.46217	2.09774	40.0716
ENSG00000204389	HSPA1A	3.73149	2.10204	0.00109999	0.131496	1.8592	0.762723	0	2.97637	1.92332	1.17622	7.45249	6.5569	7.3865	6.29321	4.65949
ENSG00000197410	DCHS2	5.0671	-2.34846	0.00111377	0.131496	11.1552	11.4408	9.08229	4.7622	11.5399	0	3.72625	0.819613	1.23108	1.04887	0.931898
ENSG00000177108	ZDHHC22	45.2644	-0.615592	0.00111496	0.131496	72.5087	50.3397	50.8608	59.5275	52.8912	36.4627	30.7415	27.8668	40.6257	38.8081	37.2759
ENSG00000127328	RAB3IP	53.3794	0.952472	0.00112127	0.131496	35.3248	19.8308	25.4304	33.9307	25.0031	87.0401	60.5515	65.569	75.0961	92.3004	67.0966
ENSG00000136960	ENPP2	31.3583	2.21136	0.00112599	0.131496	11.1552	9.91539	21.7975	7.73857	13.4632	7.0573	71.7303	89.3378	6.15541	11.5375	95.0536
ENSG00000198719	DLL1	23.3125	-1.15237	0.00112753	0.131496	27.888	46.5261	39.0538	35.7165	30.7731	5.88108	14.905	18.0315	13.5419	15.733	8.38708
ENSG00000120805	ARL1	12.9667	1.02422	0.00114375	0.132303	9.29599	8.38995	9.08229	8.92912	6.73161	10.586	12.1103	17.2119	18.4662	24.124	17.7061
ENSG00000128487	SPECC1	44.3565	0.55915	0.00117499	0.13459	31.6064	39.6616	39.9621	35.7165	31.7347	39.9914	62.4146	58.1925	51.7055	41.9547	54.982
ENSG00000141934	PLPP2	2.28783	3.28852	0.00118244	0.13459	0	0	0.908229	0.595275	0.961659	0	5.58937	7.37652	1.23108	1.04887	7.45518
ENSG00000184408	KCND2	73.4535	-0.46239	0.00120026	0.13461	98.5375	90.764	89.9146	82.7432	78.856	63.5157	68.004	59.0121	56.6298	65.0298	54.982
ENSG00000074527	NTN4	9.13957	1.44701	0.00120154	0.13461	3.7184	6.8645	0.908229	2.97637	2.88498	14.1146	11.1787	14.753	13.5419	14.6842	14.9104
ENSG00000091513	TF	39.8707	0.988486	0.00128049	0.142335	37.184	24.4071	46.3197	26.1921	25.0031	7.0573	59.62	66.3887	49.2433	27.2706	69.8923
ENSG00000152104	PTPN14	12.7699	-1.10295	0.0013103	0.144519	14.8736	13.729	19.981	14.8819	23.0798	15.2908	12.1103	9.01574	4.92433	4.19547	8.38708
ENSG00000127603	MACF1	574.638	0.317434	0.00141186	0.154523	518.716	470.6	464.105	467.886	511.603	673.972	621.352	650.773	604.462	604.148	733.403
ENSG00000091136	LAMB1	2.50829	2.94396	0.00145721	0.158269	0	0.762723	0	0.595275	0.961659	1.17622	1.86312	2.45884	3.69325	10.4887	5.59139
ENSG00000146477	SLC22A3	4.66343	-2.41968	0.00150251	0.161953	5.57759	14.4917	10.8987	2.97637	7.69327	2.35243	2.79469	0.819613	3.69325	0	0
ENSG00000174705	SH3PXD2B	26.3097	-0.74334	0.00153903	0.164642	27.888	38.1361	34.5127	25.0015	41.3513	25.8768	17.6997	21.3099	20.9284	19.9285	16.7742
ENSG00000261786		42.079	-0.682646	0.00160602	0.170171	44.6207	54.1533	66.3007	61.3133	50.0063	25.8768	30.7415	26.2276	35.7014	32.5149	35.4121
ENSG00000166173	LARP6	11.7898	1.20023	0.00161825	0.170171	5.57759	8.38995	7.26583	7.73857	10.5782	4.70487	13.0419	29.5061	11.0797	9.43981	22.3655
ENSG00000102445	RUBCNL	2.86595	2.50549	0.0016266	0.170171	0	0.762723	0	1.19055	0	3.52865	2.79469	6.5569	4.92433	5.24434	6.52328
ENSG00000120594	PLXDC2	4.67977	1.89112	0.00168222	0.173981	1.8592	1.52545	4.54114	2.3811	0	2.35243	7.45249	12.2942	3.69325	4.19547	11.1828
ENSG00000115457	IGFBP2	9.17541	-1.91271	0.00168748	0.173981	11.1552	22.8817	19.981	15.4771	13.4632	0	6.52093	6.5569	0	2.09774	2.79569
ENSG00000174145	NWD2	2.91124	-3.6841	0.00171428	0.175473	0	5.33906	13.6234	4.16692	6.73161	0	0.931562	0	1.23108	0	0
ENSG00000143153	ATP1B1	32.7163	0.707933	0.0017363	0.176458	27.888	25.9326	29.0633	25.0015	26.9265	18.8195	47.5097	57.3729	28.3149	28.3194	44.7311
ENSG00000063015	SEZ6	7.26649	-1.43891	0.0017578	0.177069	7.43679	12.2036	9.99051	10.7149	11.5399	9.40974	3.72625	6.5569	3.69325	0	4.65949
ENSG00000257093	DENND11	45.8659	0.583039	0.0017672	0.177069	40.9023	37.3734	35.4209	39.2881	29.8114	43.52	57.7568	72.126	48.0122	38.8081	61.5052
ENSG00000168461	RAB31	191.992	-0.331387	0.00183149	0.181153	206.371	230.342	238.864	234.538	191.37	164.67	163.955	170.48	177.276	170.965	163.082
ENSG00000165458	INPPL1	47.8642	-0.670885	0.00183343	0.181153	55.7759	58.7296	64.4842	70.8377	64.4312	30.5816	27.0153	45.8983	35.7014	28.3194	44.7311
ENSG00000173517	PEAK1	188.552	0.301231	0.00194919	0.190043	172.905	172.375	138.959	169.058	178.869	194.076	223.575	216.378	200.667	191.943	215.268
ENSG00000198121	LPAR1	19.2295	1.96477	0.00195012	0.190043	5.57759	9.15267	9.99051	9.52439	11.5399	3.52865	47.5097	50.816	7.3865	5.24434	51.2544
ENSG00000080166	DCT	6.27973	1.95281	0.00196783	0.190465	1.8592	0	0.908229	3.57165	0	10.586	6.52093	13.1138	11.0797	8.39094	13.0466
ENSG00000136541	ERMN	17.491	2.72748	0.00202509	0.194682	3.7184	1.52545	6.3576	4.7622	9.61659	3.52865	39.1256	63.1102	3.69325	1.04887	55.9139
ENSG00000103184	SEC14L5	2.44972	3.39686	0.00207754	0.196607	0	0	0.908229	0.595275	0.961659	0	4.65781	13.9334	1.23108	0	4.65949
ENSG00000012124	CD22	6.64986	1.44326	0.00208257	0.196607	5.57759	3.81361	4.54114	3.57165	1.92332	3.52865	13.0419	8.19613	9.84866	4.19547	14.9104
ENSG00000155324	GRAMD2B	28.1193	0.837118	0.00208657	0.196607	16.7328	18.3053	17.2563	16.0724	12.5016	44.6962	38.194	32.7845	34.4703	41.9547	36.344
ENSG00000136237	RAPGEF5	11.813	1.61983	0.00212252	0.198215	11.1552	3.05089	8.17406	3.57165	1.92332	10.586	24.2206	25.408	4.92433	5.24434	31.6845
ENSG00000150672	DLG2	51.4484	0.559418	0.00213149	0.198215	31.6064	35.848	46.3197	38.0976	44.2363	58.8108	71.7303	70.4867	51.7055	47.1991	69.8923
ENSG00000177508	IRX3	1.28648	-3.67657	0.00216771	0.199533	3.7184	1.52545	0.908229	2.97637	3.84664	1.17622	0	0	0	0	0
ENSG00000206560	ANKRD28	71.5935	0.467828	0.00217371	0.199533	57.6351	54.916	54.4937	58.3369	56.7379	84.6876	93.1562	70.4867	92.3312	73.4208	91.326
ENSG00000134595	SOX3	3.70161	-2.2775	0.00219051	0.199785	9.29599	5.33906	7.26583	4.7622	4.8083	3.52865	0	1.63923	0	3.1466	0.931898
ENSG00000140332	TLE3	42.5586	-0.547205	0.00224746	0.203675	42.7615	57.9669	52.6773	48.8125	53.8529	41.1676	35.3993	40.9807	33.2392	31.466	29.8207
ENSG00000188580	NKAIN2	2.75325	2.82317	0.00233026	0.209841	0	0.762723	2.72469	0.595275	0	0	8.38406	9.01574	1.23108	1.04887	6.52328
ENSG00000145675	PIK3R1	146.971	-0.460907	0.00237087	0.210853	169.187	213.562	187.095	178.582	156.75	98.8022	116.445	116.385	135.419	127.962	116.487
ENSG00000021826	CPS1	14.1762	1.36438	0.00237114	0.210853	11.1552	3.05089	4.54114	6.54802	2.88498	23.5243	20.4944	29.5061	18.4662	11.5375	24.2293
ENSG00000156475	PPP2R2B	85.7992	0.423355	0.00251647	0.221871	87.3823	61.7805	68.1171	72.6235	63.4695	96.4498	94.0877	90.1574	98.4866	97.5447	113.692
ENSG00000188738	FSIP2	74.5101	-0.54729	0.00257044	0.221871	91.1007	92.2894	101.722	73.8141	101.936	59.9871	66.1409	36.063	65.2474	66.0787	65.2328
ENSG00000162490	DRAXIN	5.13794	-1.71466	0.00257467	0.221871	5.57759	7.62723	7.26583	8.33384	12.5016	3.52865	0.931562	3.27845	2.46217	3.1466	1.8638
ENSG00000172667	ZMAT3	106.491	0.334436	0.00259192	0.221871	102.256	95.3403	86.2817	97.0298	93.2809	97.626	118.308	121.303	131.726	116.424	111.828
ENSG00000245694	CRNDE	10.71	-1.33041	0.0025957	0.221871	14.8736	17.5426	18.1646	10.1197	24.0415	3.52865	5.58937	4.09807	7.3865	3.1466	9.31898
ENSG00000164543	STK17A	11.7206	1.01578	0.00259602	0.221871	3.7184	7.62723	4.54114	8.92912	9.61659	12.9384	13.0419	16.3923	16.0041	14.6842	21.4336
ENSG00000197430	OPALIN	24.5274	2.8504	0.00260482	0.221871	16.7328	4.57634	9.99051	2.97637	2.88498	2.35243	78.2512	59.0121	1.23108	4.19547	87.5984
ENSG00000136021	SCYL2	24.1586	0.673734	0.00262866	0.221871	18.592	18.3053	18.1646	16.6677	18.2715	24.7006	27.0153	28.6865	33.2392	30.4172	31.6845
ENSG00000149654	CDH22	2.92764	-3.05003	0.0026506	0.221871	7.43679	4.57634	3.63291	5.95275	7.69327	0	1.86312	0	0	1.04887	0
ENSG00000172824	CES4A	4.82194	1.58022	0.00266969	0.221871	0	3.81361	1.81646	1.78582	4.8083	2.35243	8.38406	8.19613	6.15541	7.34208	8.38708
ENSG00000140848	CPNE2	35.7111	-0.702216	0.00267118	0.221871	24.1696	56.4415	46.3197	44.6456	55.7762	30.5816	38.194	27.0472	23.3906	22.0262	24.2293
ENSG00000122644	ARL4A	19.7324	0.879297	0.00269556	0.221871	11.1552	9.15267	14.5317	11.9055	11.5399	28.2292	26.0837	29.5061	33.2392	23.0751	18.638
ENSG00000251396	LINC01301	12.3558	-1.13347	0.00269776	0.221871	18.592	22.8817	12.7152	17.263	21.1565	5.88108	9.31562	9.83536	6.15541	8.39094	3.72759
ENSG00000163637	PRICKLE2	31.9014	0.671817	0.00271656	0.222133	26.0288	32.7971	15.4399	29.7637	15.3865	30.5816	35.3993	39.3414	45.5501	37.7593	42.8673
ENSG00000066739	ATG2B	62.4123	0.424415	0.00288495	0.234555	61.3535	52.6279	50.8608	54.17	53.8529	52.9298	74.5249	67.2083	68.9406	67.1276	82.9389
ENSG00000226994		1.76621	-3.44825	0.00292743	0.236656	5.57759	4.57634	2.72469	0.595275	3.84664	1.17622	0.931562	0	0	0	0
ENSG00000135525	MAP7	8.00772	2.10381	0.00298305	0.23979	1.8592	2.28817	6.3576	4.16692	1.92332	2.35243	9.31562	22.1296	1.23108	1.04887	35.4121
ENSG00000172005	MAL	6.577	2.14791	0.003032	0.240076	0	3.81361	0.908229	4.7622	3.84664	1.17622	14.905	22.9492	1.23108	1.04887	17.7061
ENSG00000174473	GALNTL6	1.77245	-3.43931	0.00304915	0.240076	7.43679	2.28817	2.72469	2.3811	3.84664	0	0	0.819613	0	0	0
ENSG00000170075	GPR37L1	201.711	0.434427	0.00306252	0.240076	159.891	153.307	161.665	160.129	140.402	270.53	256.18	240.966	216.671	255.924	203.154
ENSG00000135472	FAIM2	37.5469	0.796979	0.00306831	0.240076	29.7472	32.0344	22.7057	24.4063	11.5399	49.4011	43.7834	59.0121	62.7852	44.0525	33.5483
ENSG00000101265	RASSF2	219.872	-0.300115	0.00309194	0.240076	236.118	270.767	253.396	264.302	222.143	192.9	215.191	198.346	184.662	180.405	200.358
ENSG00000135414	GDF11	56.9716	-0.456884	0.00310415	0.240076	66.9311	68.645	68.1171	67.8613	60.5845	58.8108	51.2359	57.3729	39.3947	43.0036	44.7311
ENSG00000203685	STUM	6.0361	-1.54407	0.00310473	0.240076	7.43679	8.38995	9.08229	13.6913	9.61659	3.52865	3.72625	4.91768	1.23108	1.04887	3.72759
ENSG00000058272	PPP1R12A	66.9539	0.437036	0.0031411	0.241576	61.3535	61.7805	50.8608	49.4078	60.5845	63.5157	60.5515	77.8632	86.1758	78.6651	85.7346
ENSG00000182132	KCNIP1	21.6443	-0.753275	0.00320347	0.245048	29.7472	25.9326	28.1551	32.1448	26.9265	16.467	13.0419	20.4903	14.773	13.6353	16.7742
ENSG00000182674	KCNB2	1.52811	-4.00595	0.00329909	0.250772	0	6.8645	4.54114	0.595275	4.8083	0	0	0	0	0	0
ENSG00000118985	ELL2	14.5767	1.07318	0.00332772	0.250772	14.8736	7.62723	9.99051	10.1197	2.88498	14.1146	29.81	13.1138	22.1595	10.4887	25.1612
ENSG00000078269	SYNJ2	11.937	1.30078	0.00333117	0.250772	5.57759	9.15267	11.807	5.35747	9.61659	1.17622	17.6997	25.408	12.3108	5.24434	27.9569
ENSG00000103540	CCP110	30.6467	0.841039	0.00337468	0.25271	27.888	21.3562	29.9715	17.263	24.0415	16.467	37.2625	54.9141	29.546	17.8308	60.5733
ENSG00000159307	SCUBE1	11.548	-1.15392	0.0034175	0.254577	9.29599	14.4917	23.6139	14.8819	23.0798	7.0573	8.38406	9.01574	3.69325	4.19547	9.31898
ENSG00000068903	SIRT2	349.77	-0.365264	0.00347136	0.256418	390.432	421.786	476.82	422.645	370.239	251.71	331.636	295.061	300.384	289.488	297.275
ENSG00000153071	DAB2	16.8639	-0.914443	0.00347825	0.256418	26.0288	24.4071	21.7975	23.2157	24.0415	9.40974	17.6997	11.4746	7.3865	12.5864	7.45518
ENSG00000092529	CAPN3	6.72378	1.5467	0.00352109	0.25739	1.8592	2.28817	2.72469	3.57165	8.65493	2.35243	10.2472	14.753	2.46217	7.34208	17.7061
ENSG00000175745	NR2F1	11.1164	-1.17053	0.00352762	0.25739	9.29599	10.6781	18.1646	14.2866	27.8881	8.23352	8.38406	4.09807	7.3865	7.34208	6.52328
ENSG00000184221	OLIG1	487.299	-0.294248	0.00358743	0.258449	526.153	628.483	506.792	534.557	572.187	419.909	479.754	415.544	430.879	475.137	370.895
ENSG00000146833	TRIM4	1.07101	3.74588	0.00359092	0.258449	0	0	0	0	0	0	3.72625	3.27845	0	1.04887	3.72759
ENSG00000156968	MPV17L	4.89657	1.81824	0.00359663	0.258449	0	0	1.81646	3.57165	0.961659	7.0573	3.72625	6.5569	8.61758	9.43981	12.1147
ENSG00000103647	CORO2B	8.76533	1.15706	0.00362377	0.25909	3.7184	3.81361	3.63291	4.7622	6.73161	11.7622	14.905	15.5726	9.84866	10.4887	11.1828
ENSG00000152953	STK32B	25.0209	-0.775658	0.00366964	0.261058	48.3391	25.9326	30.8798	27.9779	33.6581	18.8195	16.7681	12.2942	23.3906	24.124	13.0466
ENSG00000076604	TRAF4	63.6764	-0.532605	0.00373544	0.261093	61.3535	100.679	69.0254	81.5526	83.6643	45.8725	60.5515	52.4552	45.5501	50.3457	49.3906
ENSG00000255571	MIR9-3HG	89.2872	-0.442322	0.00374847	0.261093	102.256	99.1539	88.0982	100.601	134.632	82.3352	65.2093	59.0121	84.9447	83.9094	82.007
ENSG00000134824	FADS2	72.2257	-0.439725	0.00374965	0.261093	92.9599	74.7468	70.8418	91.6723	80.7794	83.5114	56.8253	80.3221	55.3987	52.4434	54.982
ENSG00000034533	ASTE1	1.24346	3.32427	0.00375215	0.261093	0	0	0	0	0	1.17622	1.86312	4.09807	2.46217	3.1466	0.931898
ENSG00000165973	NELL1	12.1656	0.946558	0.00376188	0.261093	7.43679	8.38995	10.8987	7.1433	4.8083	12.9384	12.1103	16.3923	17.2352	17.8308	18.638
ENSG00000145451	GLRA3	20.6805	-1.86866	0.00379086	0.261827	37.184	33.5598	45.4114	28.5732	38.4664	2.35243	14.905	8.19613	3.69325	2.09774	13.0466
ENSG00000167011	NAT16	1.51949	-3.314	0.00386686	0.264992	1.8592	1.52545	2.72469	3.57165	4.8083	1.17622	0	0	0	1.04887	0
ENSG00000121005	CRISPLD1	17.4729	-0.796053	0.00387394	0.264992	26.0288	25.1698	17.2563	22.0252	22.1182	17.6433	11.1787	14.753	13.5419	9.43981	13.0466
ENSG00000251429	AIDAP2	1.41415	3.57193	0.0039448	0.268548	0	0	0.908229	0	0	0	1.86312	4.09807	1.23108	0	7.45518
ENSG00000114270	COL7A1	8.02519	-1.22815	0.00396652	0.268741	7.43679	9.91539	15.4399	12.5008	8.65493	10.586	4.65781	2.45884	3.69325	7.34208	5.59139
ENSG00000237187	NR2F1-AS1	15.6798	-0.897235	0.00399023	0.269066	14.8736	21.3562	19.981	20.2393	29.8114	11.7622	9.31562	7.37652	11.0797	13.6353	13.0466
ENSG00000272070		1.18457	3.30795	0.00402251	0.269964	0	0.762723	0	0	0	0	2.79469	4.09807	2.46217	1.04887	1.8638
ENSG00000197472	ZNF695	1.13722	-3.48455	0.0041399	0.275373	3.7184	3.05089	1.81646	1.78582	0.961659	1.17622	0	0	0	0	0
ENSG00000123505	AMD1	32.7821	0.617332	0.00414181	0.275373	37.184	28.9835	26.3386	19.0488	25.0031	24.7006	44.715	31.1453	34.4703	37.7593	51.2544
ENSG00000164124	TMEM144	18.2936	2.74597	0.00422139	0.279087	5.57759	0.762723	8.17406	5.35747	3.84664	7.0573	49.3728	59.0121	6.15541	0	55.9139
ENSG00000287460		1.67415	-3.34359	0.00425509	0.279087	5.57759	2.28817	2.72469	1.78582	4.8083	0	0	0	1.23108	0	0
ENSG00000118960	HS1BP3	8.98248	-1.12225	0.00425652	0.279087	11.1552	9.91539	11.807	9.52439	15.3865	14.1146	6.52093	5.73729	3.69325	6.29321	4.65949
ENSG00000256673		2.58801	-2.95753	0.00428319	0.279547	1.8592	5.33906	3.63291	7.1433	7.69327	0	0	0.819613	0	1.04887	0.931898
ENSG00000109458	GAB1	83.3379	0.413098	0.00430575	0.279736	61.3535	77.7977	72.6583	76.7904	74.0477	69.3968	108.061	105.73	110.797	65.0298	95.0536
ENSG00000119737	GPR75	4.16683	1.61624	0.00434012	0.280687	1.8592	0.762723	2.72469	2.3811	2.88498	2.35243	4.65781	7.37652	6.15541	6.29321	8.38708
ENSG00000163064	EN1	4.63879	-1.87565	0.00445014	0.2865	3.7184	6.8645	9.99051	7.1433	12.5016	1.17622	0	2.45884	1.23108	3.1466	2.79569
ENSG00000120875	DUSP4	4.20683	-1.98201	0.00448548	0.286835	5.57759	5.33906	5.44937	5.35747	12.5016	3.52865	0	0	2.46217	4.19547	1.8638
ENSG00000106018	VIPR2	7.10321	-1.61053	0.00449565	0.286835	7.43679	6.8645	10.8987	16.6677	18.2715	1.17622	1.86312	5.73729	2.46217	2.09774	4.65949
ENSG00000133401	PDZD2	241.704	0.45878	0.00453219	0.287875	239.837	167.036	191.636	178.582	150.019	316.402	273.879	238.507	321.313	317.807	263.727
ENSG00000005893	LAMP2	46.8812	0.641823	0.00457974	0.289603	53.9167	39.6616	33.6045	33.3354	28.8498	38.8152	55.8937	81.1417	38.1636	37.7593	74.5518
ENSG00000187239	FNBP1	33.0979	0.680096	0.0046887	0.295181	33.4656	16.0172	26.3386	17.263	32.6964	34.1103	43.7834	47.5376	32.0082	31.466	49.3906
ENSG00000196535	MYO18A	58.0553	0.42521	0.00471663	0.295631	52.0575	47.2888	43.595	48.8125	57.6995	54.106	69.8671	72.9456	54.1677	68.1764	69.8923
ENSG00000114999	TTL	39.4758	0.514981	0.00479609	0.299293	39.0432	31.2716	28.1551	31.5496	38.4664	31.7579	49.3728	44.2591	40.6257	41.9547	57.7776
ENSG00000015133	CCDC88C	12.0285	-0.967225	0.00483122	0.300168	14.8736	12.2036	19.981	16.0724	20.1948	9.40974	10.2472	8.19613	7.3865	6.29321	7.45518
ENSG00000153993	SEMA3D	8.18768	-1.30775	0.00499964	0.303768	14.8736	12.2036	12.7152	8.92912	16.3482	2.35243	5.58937	2.45884	4.92433	3.1466	6.52328
ENSG00000100242	SUN2	31.8511	0.905841	0.00500217	0.303768	22.3104	16.0172	22.7057	28.5732	28.8498	18.8195	46.5781	63.9298	18.4662	18.8796	65.2328
ENSG00000204580	DDR1	144.186	-0.301727	0.0050025	0.303768	145.017	185.342	160.756	159.534	142.326	151.732	119.24	139.334	115.722	130.06	136.989
ENSG00000125249	RAP2A	180.775	-0.301331	0.00502518	0.303768	182.201	196.782	229.782	218.466	200.987	152.908	161.16	158.185	173.583	162.575	151.899
ENSG00000151067	CACNA1C	18.2978	-0.739095	0.00504237	0.303768	22.3104	22.119	20.8893	20.8346	24.0415	24.7006	13.0419	16.3923	11.0797	14.6842	11.1828
ENSG00000053770	AP5M1	25.9339	0.639095	0.00504557	0.303768	22.3104	17.5426	26.3386	19.6441	21.1565	17.6433	43.7834	28.6865	32.0082	27.2706	28.8888
ENSG00000050030	NEXMIF	23.1663	-0.702244	0.00505995	0.303768	39.0432	29.7462	28.1551	22.6204	27.8881	22.3481	18.6312	14.753	13.5419	24.124	13.9785
ENSG00000012171	SEMA3B	5.45499	1.60729	0.00512724	0.306514	3.7184	3.05089	1.81646	4.16692	0.961659	3.52865	6.52093	18.8511	4.92433	3.1466	9.31898
ENSG00000087253	LPCAT2	2.70242	2.5575	0.0052154	0.310218	1.8592	0.762723	0	0	0.961659	2.35243	10.2472	5.73729	0	3.1466	4.65949
ENSG00000138434	ITPRID2	63.3175	0.408725	0.00524442	0.310218	59.4943	56.4415	49.0443	50.0031	48.083	69.3968	68.9356	68.8475	80.0204	74.4696	71.7561
ENSG00000183935	HTR7P1	1.22008	3.30869	0.0052546	0.310218	0	0	0	0	0	1.17622	2.79469	2.45884	0	4.19547	2.79569
ENSG00000009413	REV3L	195.021	0.272081	0.00530993	0.311509	185.92	151.782	166.206	184.535	199.063	182.314	228.233	196.707	238.83	206.627	205.017
ENSG00000141837	CACNA1A	41.8428	-0.520843	0.00532183	0.311509	31.6064	51.1024	50.8608	41.0739	63.4695	51.7535	33.5362	33.6041	33.2392	34.6126	35.4121
ENSG00000039068	CDH1	2.60375	2.17973	0.00534216	0.311509	0	0.762723	0.908229	1.78582	0.961659	1.17622	7.45249	6.5569	1.23108	3.1466	4.65949
ENSG00000104885	DOT1L	35.0864	-0.563705	0.00537636	0.312224	35.3248	42.7125	39.9621	35.1212	42.313	51.7535	37.2625	27.0472	28.3149	20.9774	25.1612
ENSG00000150656	CNDP1	5.0586	4.89551	0.00542723	0.313897	1.8592	0	0.908229	0	0	0	13.9734	22.1296	0	0	16.7742
ENSG00000167995	BEST1	18.9273	0.859844	0.00545973	0.314498	18.592	13.729	19.0728	10.1197	13.4632	9.40974	40.9887	22.9492	17.2352	14.6842	27.9569
ENSG00000131370	SH3BP5	6.118	1.29955	0.00560374	0.321492	3.7184	6.8645	1.81646	2.3811	3.84664	3.52865	7.45249	12.2942	8.61758	8.39094	8.38708
ENSG00000099617	EFNA2	5.18323	-1.53434	0.00579832	0.327702	7.43679	9.15267	9.08229	8.33384	2.88498	7.0573	2.79469	0.819613	2.46217	4.19547	2.79569
ENSG00000196914	ARHGEF12	88.9625	0.478894	0.00580273	0.327702	105.974	53.3906	69.9336	70.2424	57.6995	101.155	80.1143	108.189	112.029	108.033	111.828
ENSG00000167470	MIDN	95.0182	-0.353746	0.00581516	0.327702	111.552	116.697	118.07	100.006	97.1276	89.3925	86.6352	88.5182	80.0204	89.1538	68.0285
ENSG00000230490		2.33217	2.35988	0.00582001	0.327702	1.8592	0	0.908229	0.595275	0.961659	1.17622	1.86312	6.5569	3.69325	5.24434	2.79569
ENSG00000167123	CERCAM	40.0479	0.60425	0.00582714	0.327702	26.0288	32.7971	32.6962	26.1921	25.9648	51.7535	44.715	55.7337	46.7812	33.5638	64.3009
ENSG00000144230	GPR17	676.357	-0.268682	0.00587017	0.328822	741.82	833.656	816.497	738.141	709.704	553.998	625.078	586.843	643.856	654.494	535.841
ENSG00000197724	PHF2	42.8244	-0.518428	0.00593987	0.330657	55.7759	44.2379	33.6045	52.9794	58.6612	54.106	34.4678	40.161	30.7771	34.6126	31.6845
ENSG00000232949		2.49147	2.47425	0.00594942	0.330657	1.8592	0	0	1.19055	0	2.35243	8.38406	1.63923	6.15541	2.09774	3.72759
ENSG00000145681	HAPLN1	13.4015	0.860977	0.00601904	0.333225	9.29599	6.8645	7.26583	8.92912	9.61659	17.6433	14.905	17.2119	17.2352	18.8796	19.5698
ENSG00000146112	PPP1R18	27.1921	0.646714	0.00609737	0.335394	31.6064	21.3562	15.4399	16.6677	16.3482	31.7579	33.5362	35.2434	34.4703	35.6615	27.025
ENSG00000234127	TRIM26	17.4247	-0.780705	0.00611928	0.335394	27.888	24.4071	18.1646	15.4771	24.0415	19.9957	10.2472	11.4746	11.0797	16.7819	12.1147
ENSG00000021300	PLEKHB1	113.926	0.456608	0.00620867	0.338456	78.0863	97.6285	107.171	102.983	83.6643	115.269	149.05	186.872	92.3312	105.936	134.193
ENSG00000267065	LINC02080	0.977637	3.53534	0.00620917	NA	0	0	0	0	0	0	0.931562	0.819613	4.92433	3.1466	0.931898
ENSG00000151320	AKAP6	62.2623	0.410576	0.00630076	0.34035	55.7759	47.2888	53.5855	58.3369	46.1596	64.6919	66.1409	71.3063	73.865	62.9321	84.8027
ENSG00000162458	FBLIM1	3.49213	-2.21123	0.00631174	0.34035	7.43679	3.81361	5.44937	5.35747	10.5782	0	0.931562	0.819613	1.23108	0	2.79569
ENSG00000178531	CTXN1	10.6889	-1.04048	0.00631518	0.34035	20.4512	16.7799	18.1646	10.7149	9.61659	8.23352	8.38406	4.09807	7.3865	6.29321	7.45518
ENSG00000117408	IPO13	32.4976	0.53976	0.00639181	0.34318	27.888	22.8817	24.5222	29.7637	28.8498	28.2292	35.3993	48.3572	40.6257	34.6126	36.344
ENSG00000196083	IL1RAP	89.317	0.524308	0.00647809	0.346505	87.3823	60.2551	58.1266	73.8141	50.0063	119.974	104.335	100.812	124.339	119.571	83.8708
ENSG00000177234	LINC01561	6.40024	-1.41185	0.0065286	0.346886	13.0144	13.729	5.44937	5.35747	10.5782	5.88108	2.79469	3.27845	1.23108	6.29321	2.79569
ENSG00000132436	FIGNL1	8.50164	-1.15731	0.00653399	0.346886	16.7328	12.2036	11.807	6.54802	11.5399	10.586	5.58937	7.37652	1.23108	5.24434	4.65949
ENSG00000111344	RASAL1	2.26681	3.14783	0.00662115	0.349138	1.8592	0.762723	0	0	0.961659	0	10.2472	7.37652	0	0	3.72759
ENSG00000124374	PAIP2B	13.1113	1.42466	0.00666773	0.349138	16.7328	3.81361	9.08229	9.52439	5.76995	1.17622	20.4944	38.5218	3.69325	8.39094	27.025
ENSG00000160469	BRSK1	36.0981	0.547351	0.006699	0.349138	29.7472	24.4071	29.9715	30.9543	20.1948	44.6962	44.715	41.8003	43.0879	49.2968	38.2078
ENSG00000078053	AMPH	18.1225	0.707278	0.00669962	0.349138	14.8736	9.91539	18.1646	16.0724	12.5016	12.9384	26.0837	22.1296	22.1595	23.0751	21.4336
ENSG00000082497	SERTAD4	1.11086	-3.4658	0.00671707	0.349138	3.7184	1.52545	3.63291	2.3811	0.961659	0	0	0	0	0	0
ENSG00000089116	LHX5	1.0673	-3.48446	0.00672364	0.349138	1.8592	3.81361	2.72469	2.3811	0.961659	0	0	0	0	0	0
ENSG00000204065	TCEAL5	1.05811	3.6624	0.00678926	0.350518	0	0	0	0	0	0	0	1.63923	6.15541	1.04887	2.79569
ENSG00000265972	TXNIP	54.3245	0.612627	0.00679948	0.350518	33.4656	42.7125	51.769	40.4787	43.2747	51.7535	58.6884	104.91	38.1636	50.3457	82.007
ENSG00000170381	SEMA3E	14.2258	1.3469	0.0068565	0.352182	3.7184	1.52545	9.08229	4.16692	6.73161	25.8768	31.6731	20.4903	14.773	10.4887	27.9569
ENSG00000225683	PACRG-AS3	9.17163	1.46411	0.00698659	0.357573	3.7184	3.05089	6.3576	5.35747	8.65493	3.52865	17.6997	26.2276	3.69325	2.09774	20.5017
ENSG00000064545	TMEM161A	5.55241	-1.37705	0.00703552	0.35782	9.29599	8.38995	5.44937	8.33384	8.65493	5.88108	2.79469	2.45884	4.92433	2.09774	2.79569
ENSG00000090006	LTBP4	9.45421	-1.06478	0.00704171	0.35782	16.7328	14.4917	8.17406	10.7149	16.3482	8.23352	6.52093	5.73729	4.92433	8.39094	3.72759
ENSG00000143869	GDF7	4.56209	-2.51258	0.00712085	0.359505	7.43679	14.4917	1.81646	5.95275	13.4632	0	0	0	4.92433	2.09774	0
ENSG00000152492	CCDC50	196.232	0.320442	0.00712542	0.359505	178.483	145.68	168.022	161.915	169.252	237.596	229.164	185.233	227.75	231.8	223.655
ENSG00000101493	ZNF516	47.0883	-0.492817	0.00722146	0.361785	52.0575	64.0687	53.5855	50.0031	59.6229	43.52	38.194	31.1453	55.3987	37.7593	32.6164
ENSG00000236333	TRHDE-AS1	2.3461	-2.74942	0.00728072	0.363474	3.7184	4.57634	6.3576	5.35747	2.88498	0	0.931562	0	0	1.04887	0.931898
ENSG00000107537	PHYH	5.32297	-1.65865	0.00732391	0.364299	11.1552	7.62723	10.8987	8.33384	7.69327	1.17622	5.58937	4.09807	0	1.04887	0.931898
ENSG00000155849	ELMO1	39.7019	0.597267	0.00736736	0.364299	40.9023	19.0681	29.0633	33.3354	25.0031	49.4011	54.9621	54.0945	35.7014	43.0036	52.1863
ENSG00000205927	OLIG2	220.203	-0.271946	0.00737407	0.364299	256.569	257.038	218.883	248.23	245.223	204.662	209.601	182.774	226.519	208.725	164.014
ENSG00000167654	ATCAY	259.832	-0.264518	0.00752858	0.369085	237.977	320.344	316.064	279.184	279.843	247.006	256.18	218.837	254.834	239.142	208.745
ENSG00000110955	ATP5F1B	66.8646	-0.374842	0.00754006	0.369085	63.2127	79.3232	81.7406	77.3857	75.0094	68.2206	56.8253	56.5533	59.092	65.0298	53.1182
ENSG00000189067	LITAF	19.2176	0.698292	0.00754877	0.369085	22.3104	15.2545	13.6234	10.1197	12.5016	18.8195	21.4259	26.2276	24.6217	24.124	22.3655
ENSG00000102780	DGKH	27.1377	-0.684604	0.00765614	0.373053	42.7615	29.7462	27.2469	24.4063	42.313	30.5816	18.6312	10.655	27.0838	19.9285	25.1612
ENSG00000100433	KCNK10	14.0751	0.856057	0.00800929	0.388892	14.8736	10.6781	13.6234	9.52439	11.5399	2.35243	16.7681	24.5884	12.3108	19.9285	18.638
ENSG00000038295	TLL1	8.58463	1.0407	0.00804874	0.388892	1.8592	3.81361	9.08229	5.35747	3.84664	10.586	13.0419	12.2942	9.84866	12.5864	12.1147
ENSG00000153820	SPHKAP	7.34124	-1.41959	0.00808755	0.388892	13.0144	14.4917	14.5317	7.1433	5.76995	7.0573	0	7.37652	1.23108	7.34208	2.79569
ENSG00000048342	CC2D2A	22.7243	0.629835	0.00809053	0.388892	14.8736	19.8308	15.4399	19.6441	14.4249	24.7006	27.9469	27.0472	20.9284	32.5149	32.6164
ENSG00000104435	STMN2	3.33255	-2.27198	0.00823088	0.392705	1.8592	10.6781	5.44937	4.7622	8.65493	0	0.931562	2.45884	0	0	1.8638
ENSG00000112893	MAN2A1	18.4412	1.02887	0.00825266	0.392705	9.29599	12.2036	9.08229	16.6677	12.5016	15.2908	37.2625	32.7845	6.15541	11.5375	40.0716
ENSG00000203872	C6orf163	2.89709	1.89189	0.0082895	0.393143	0	0.762723	0	2.97637	0.961659	2.35243	5.58937	4.09807	6.15541	5.24434	3.72759
ENSG00000163602	RYBP	16.7359	0.742115	0.0083273	0.393624	11.1552	13.729	17.2563	11.3102	11.5399	11.7622	27.9469	19.6707	20.9284	13.6353	25.1612
ENSG00000100987	VSX1	2.90984	2.32005	0.00837175	0.393883	1.8592	0.762723	1.81646	0	0	2.35243	1.86312	0.819613	7.3865	10.4887	4.65949
ENSG00000127325	BEST3	4.586	1.67302	0.00838815	0.393883	3.7184	0	0.908229	2.97637	0	7.0573	5.58937	4.91768	8.61758	7.34208	9.31898
ENSG00000144369	FAM171B	77.7107	0.364476	0.00844688	0.395336	65.0719	68.645	62.6678	68.4566	64.4312	84.6876	78.2512	106.55	77.5582	88.1049	90.3941
ENSG00000108684	ASIC2	9.71857	-1.29279	0.00850527	0.396764	11.1552	21.3562	15.4399	11.3102	15.3865	4.70487	13.0419	3.27845	7.3865	1.04887	2.79569
ENSG00000167889	MGAT5B	5.28871	-1.47696	0.0086741	0.403248	5.57759	12.2036	4.54114	7.73857	9.61659	4.70487	1.86312	3.27845	4.92433	0	3.72759
ENSG00000149527	PLCH2	5.00251	-1.57382	0.00870706	0.403248	3.7184	9.91539	9.08229	6.54802	12.5016	1.17622	1.86312	4.09807	1.23108	2.09774	2.79569
ENSG00000178568	ERBB4	92.3854	0.329968	0.0087293	0.403248	102.256	77.7977	80.8323	73.8141	80.7794	84.6876	108.993	95.8947	116.953	103.838	90.3941
ENSG00000196653	ZNF502	4.40981	1.52199	0.00878262	0.404399	3.7184	1.52545	0.908229	2.3811	3.84664	2.35243	10.2472	2.45884	6.15541	8.39094	6.52328
ENSG00000179630	LACC1	2.69433	1.91774	0.00884507	0.40596	1.8592	0.762723	0.908229	2.3811	0.961659	0	3.72625	3.27845	4.92433	5.24434	5.59139
ENSG00000275964		1.3632	-3.06102	0.00892403	0.408267	3.7184	0.762723	3.63291	1.78582	1.92332	2.35243	0	0.819613	0	0	0
ENSG00000144619	CNTN4	5.27401	1.38645	0.00903298	0.411927	3.7184	3.81361	3.63291	2.3811	2.88498	2.35243	8.38406	14.753	2.46217	5.24434	8.38708
ENSG00000066468	FGFR2	14.5078	1.16694	0.00907421	0.412485	7.43679	8.38995	9.99051	11.9055	9.61659	8.23352	16.7681	37.7022	4.92433	7.34208	37.2759
ENSG00000159176	CSRP1	19.0525	1.93629	0.00913898	0.412854	7.43679	0.762723	9.99051	8.33384	2.88498	21.1719	28.8784	68.0279	8.61758	11.5375	41.9354
ENSG00000176658	MYO1D	4.0007	1.94823	0.00914036	0.412854	0	2.28817	1.81646	1.78582	1.92332	2.35243	9.31562	12.2942	0	1.04887	11.1828
ENSG00000187773	DIPK1C	10.1102	0.931811	0.00933461	0.419965	5.57759	6.10178	3.63291	9.52439	9.61659	8.23352	16.7681	16.3923	9.84866	11.5375	13.9785
ENSG00000140983	RHOT2	16.273	-0.735728	0.00936077	0.419965	20.4512	22.119	21.7975	20.2393	17.3099	17.6433	9.31562	16.3923	9.84866	13.6353	10.2509
ENSG00000106785	TRIM14	16.6924	0.706462	0.0093902	0.419965	14.8736	13.729	10.8987	10.7149	13.4632	15.2908	27.0153	18.8511	18.4662	18.8796	21.4336
ENSG00000113763	UNC5A	5.46051	-1.38905	0.009418	0.419965	9.29599	5.33906	9.08229	7.1433	11.5399	3.52865	1.86312	4.91768	2.46217	2.09774	2.79569
ENSG00000135930	EIF4E2	13.2804	0.80219	0.00944537	0.419965	3.7184	9.91539	10.8987	8.92912	12.5016	12.9384	22.3575	17.2119	12.3108	15.733	19.5698
ENSG00000122545	SEPTIN7	116.821	0.433147	0.00950774	0.421421	100.397	86.9504	98.0887	106.554	94.2426	121.15	151.845	175.397	94.7934	94.3981	161.218
ENSG00000149716	LTO1	5.70135	-1.38287	0.0095382	0.421458	13.0144	4.57634	6.3576	7.1433	8.65493	8.23352	1.86312	4.91768	4.92433	2.09774	0.931898
ENSG00000127362	TAS2R3	0.838522	3.3344	0.00958638	NA	0	0	0	0	0	0	0.931562	0.819613	2.46217	3.1466	1.8638
ENSG00000169432	SCN9A	26.1603	-0.774281	0.00975221	0.429549	46.4799	28.2207	39.0538	30.9543	40.3897	9.40974	25.1522	17.2119	14.773	14.6842	21.4336
ENSG00000135720	DYNC1LI2	127.901	0.325879	0.00978168	0.429549	135.721	108.307	110.804	120.245	105.782	111.741	126.692	178.676	128.033	120.62	160.286
ENSG00000010810	FYN	320.443	-0.285334	0.00990978	0.433835	304.908	391.277	415.969	328.592	389.472	258.768	287.853	293.421	295.46	284.243	274.91
ENSG00000110090	CPT1A	22.0613	-0.64656	0.0101041	0.440984	16.7328	37.3734	24.5222	24.4063	25.9648	28.2292	19.5628	15.5726	14.773	17.8308	17.7061
ENSG00000139737	SLAIN1	80.7152	0.40104	0.0102015	0.443875	66.9311	86.9504	75.383	70.8377	64.4312	57.6346	94.0877	95.8947	64.0163	93.3493	118.351
ENSG00000138336	TET1	27.9103	0.55159	0.0103573	0.448549	31.6064	22.119	17.2563	19.6441	25.0031	24.7006	31.6731	28.6865	38.1636	34.6126	33.5483
ENSG00000180815	MAP3K15	5.59914	1.37341	0.0104665	0.449468	5.57759	0.762723	1.81646	1.78582	2.88498	8.23352	4.65781	8.19613	9.84866	9.43981	8.38708
ENSG00000162407	PLPP3	80.6234	0.526284	0.0104707	0.449468	68.7903	54.1533	84.4653	60.1227	39.428	97.626	76.3881	109.828	99.7177	122.718	73.6199
ENSG00000161791	FMNL3	31.805	-0.519445	0.0105337	0.449468	35.3248	38.1361	40.8703	32.7401	43.2747	30.5816	27.9469	26.2276	29.546	20.9774	24.2293
ENSG00000118181	RPS25	11.5216	-0.914894	0.010542	0.449468	14.8736	16.0172	19.0728	10.7149	12.5016	15.2908	13.0419	5.73729	4.92433	5.24434	9.31898
ENSG00000240849	PEDS1	11.3424	-0.877749	0.0105575	0.449468	14.8736	17.5426	15.4399	12.5008	11.5399	14.1146	8.38406	6.5569	7.3865	5.24434	11.1828
ENSG00000284977		1.98332	2.48119	0.0105828	0.449468	1.8592	0	0.908229	0.595275	0.961659	0	5.58937	0.819613	2.46217	2.09774	6.52328
ENSG00000145687	SSBP2	14.1007	0.761573	0.0106211	0.449751	9.29599	9.91539	8.17406	9.52439	12.5016	15.2908	13.9734	22.1296	19.6973	17.8308	16.7742
ENSG00000183230	CTNNA3	4.75769	1.81819	0.0106575	0.449956	3.7184	0.762723	0.908229	2.3811	3.84664	2.35243	7.45249	8.19613	0	3.1466	19.5698
ENSG00000141338	ABCA8	2.79472	2.39254	0.0107005	0.450436	1.8592	0	2.72469	0.595275	0.961659	0	9.31562	4.91768	0	1.04887	9.31898
ENSG00000273032	DGCR5	4.28002	-1.55608	0.0108058	0.453525	7.43679	6.10178	4.54114	7.73857	7.69327	3.52865	0.931562	4.09807	0	3.1466	1.8638
ENSG00000158715	SLC45A3	5.19658	1.4007	0.0109957	0.45783	1.8592	3.05089	3.63291	2.97637	2.88498	3.52865	12.1103	14.753	2.46217	5.24434	4.65949
ENSG00000198576	ARC	13.2494	-1.14426	0.0109961	0.45783	14.8736	27.458	29.9715	5.35747	20.1948	8.23352	8.38406	13.1138	6.15541	7.34208	4.65949
ENSG00000055211	GINM1	14.7279	0.732452	0.0110402	0.45783	11.1552	9.91539	9.08229	13.096	12.5016	11.7622	19.5628	18.8511	24.6217	14.6842	16.7742
ENSG00000089685	BIRC5	3.46348	-1.88951	0.0110554	0.45783	9.29599	3.05089	9.08229	2.97637	4.8083	2.35243	1.86312	1.63923	0	2.09774	0.931898
ENSG00000112394	SLC16A10	6.66365	1.37402	0.0110693	0.45783	9.29599	2.28817	1.81646	1.78582	2.88498	7.0573	2.79469	8.19613	11.0797	16.7819	9.31898
ENSG00000016602	CLCA4	0.847971	3.39934	0.0111823	NA	0	0	0	0	0	0	1.86312	1.63923	0	2.09774	3.72759
ENSG00000197892	KIF13B	34.2217	0.539554	0.0111858	0.461309	31.6064	24.4071	29.0633	29.7637	31.7347	24.7006	39.1256	54.0945	43.0879	24.124	44.7311
ENSG00000065833	ME1	5.1087	1.76909	0.0113525	0.465486	5.57759	0	0.908229	2.3811	0	7.0573	5.58937	5.73729	7.3865	17.8308	3.72759
ENSG00000108387	SEPTIN4	30.1476	1.38958	0.0115712	0.473091	14.8736	20.5935	23.6139	20.2393	16.3482	8.23352	69.8671	67.2083	11.0797	11.5375	68.0285
ENSG00000103415	HMOX2	8.41095	1.00865	0.0116894	0.475483	7.43679	6.8645	2.72469	6.54802	2.88498	8.23352	10.2472	10.655	17.2352	9.43981	10.2509
ENSG00000196205	EEF1A1P5	40.3424	-0.475245	0.0116966	0.475483	40.9023	57.9669	50.8608	40.4787	50.9679	35.2865	38.194	32.7845	32.0082	33.5638	30.7526
ENSG00000160957	RECQL4	3.64486	-1.64074	0.0117705	0.476129	1.8592	4.57634	6.3576	5.35747	8.65493	4.70487	0.931562	2.45884	1.23108	2.09774	1.8638
ENSG00000104267	CA2	3.89671	1.81598	0.0117794	0.476129	3.7184	1.52545	1.81646	0.595275	1.92332	2.35243	8.38406	9.83536	2.46217	0	10.2509
ENSG00000044115	CTNNA1	49.961	0.452359	0.011862	0.478108	46.4799	35.0852	43.595	50.0031	39.428	43.52	55.8937	72.9456	51.7055	41.9547	68.9604
ENSG00000122756	CNTFR	15.6644	0.781022	0.01196	0.479724	14.8736	5.33906	9.08229	15.4771	9.61659	17.6433	18.6312	22.1296	14.773	25.1728	19.5698
ENSG00000111145	ELK3	3.92485	1.53364	0.0119695	0.479724	3.7184	0	3.63291	1.78582	0.961659	3.52865	4.65781	8.19613	4.92433	5.24434	6.52328
ENSG00000171094	ALK	4.30363	1.62527	0.0120502	0.481602	5.57759	1.52545	0.908229	1.78582	0.961659	3.52865	9.31562	1.63923	12.3108	4.19547	5.59139
ENSG00000139117	CPNE8	9.53401	1.00262	0.0120971	0.482124	9.29599	9.15267	4.54114	5.95275	4.8083	5.88108	21.4259	6.5569	14.773	9.43981	13.0466
ENSG00000182287	AP1S2	7.23057	1.25641	0.0123108	0.487948	3.7184	3.05089	4.54114	4.7622	0	10.586	9.31562	9.01574	18.4662	10.4887	5.59139
ENSG00000011426	ANLN	10.8282	1.36089	0.0123894	0.487948	7.43679	8.38995	5.44937	5.95275	8.65493	2.35243	16.7681	33.6041	6.15541	1.04887	23.2974
ENSG00000129422	MTUS1	18.0935	0.795733	0.0124005	0.487948	13.0144	11.4408	13.6234	17.263	7.69327	18.8195	19.5628	34.4237	16.0041	13.6353	33.5483
ENSG00000116977	LGALS8	5.43107	1.35771	0.0124143	0.487948	5.57759	1.52545	3.63291	1.78582	0.961659	7.0573	4.65781	12.2942	8.61758	5.24434	8.38708
ENSG00000148730	EIF4EBP2	88.3369	0.317331	0.0124694	0.487948	76.2271	75.5095	83.557	81.5526	63.4695	96.4498	97.814	97.534	98.4866	106.985	94.1217
ENSG00000203880	PCMTD2	67.3964	0.361046	0.0124929	0.487948	70.6495	66.3569	60.8513	55.9558	61.5462	44.6962	73.5934	88.5182	70.1717	74.4696	74.5518
ENSG00000060982	BCAT1	54.5343	-0.434132	0.0125085	0.487948	42.7615	71.6959	72.6583	52.3842	75.9711	52.9298	45.6465	43.4395	48.0122	52.4434	41.9354
ENSG00000183454	GRIN2A	23.8105	0.824194	0.0125176	0.487948	13.0144	10.6781	17.2563	14.8819	12.5016	38.8152	41.9203	36.063	19.6973	18.8796	38.2078
ENSG00000102057	KCND1	3.53002	1.58539	0.0125841	0.489199	1.8592	0.762723	3.63291	1.78582	2.88498	0	6.52093	3.27845	7.3865	4.19547	6.52328
ENSG00000115425	PECR	3.03519	-1.87977	0.0126388	0.489986	5.57759	3.81361	5.44937	3.57165	3.84664	4.70487	0.931562	0	2.46217	2.09774	0.931898
ENSG00000204427	ABHD16A	2.68193	-2.20123	0.0128285	0.494117	0	1.52545	7.26583	6.54802	3.84664	5.88108	1.86312	1.63923	0	0	0.931898
ENSG00000154493	C10orf90	19.5786	0.706765	0.0128308	0.494117	27.888	9.15267	9.99051	14.2866	15.3865	17.6433	27.9469	18.8511	28.3149	18.8796	27.025
ENSG00000245293	CYP2U1-AS1	1.47245	2.65376	0.0128495	0.494117	0	0.762723	0	1.19055	0	0	2.79469	3.27845	2.46217	1.04887	4.65949
ENSG00000163697	APBB2	106.67	0.295498	0.0129219	0.495559	100.397	92.2894	84.4653	94.0534	103.859	108.212	131.35	126.22	110.797	99.6425	122.079
ENSG00000135486	HNRNPA1	45.4783	-0.44492	0.0130386	0.49869	46.4799	62.5433	57.2184	54.7653	48.083	39.9914	39.1256	39.3414	35.7014	30.4172	46.5949
ENSG00000136297	MMD2	37.129	0.483804	0.0130953	0.499517	40.9023	25.1698	28.1551	35.1212	28.8498	32.9341	41.9203	44.2591	33.2392	41.9547	55.9139
ENSG00000151952	TMEM132D	29.2487	-0.618148	0.013145	0.500072	40.9023	30.5089	43.595	36.907	38.4664	17.6433	28.8784	18.0315	24.6217	27.2706	14.9104
ENSG00000286364		14.4287	-0.800825	0.0132179	0.500333	20.4512	18.3053	14.5317	14.8819	25.9648	14.1146	12.1103	9.01574	6.15541	7.34208	15.8423
ENSG00000157617	C2CD2	3.67032	-1.60621	0.0132222	0.500333	3.7184	5.33906	6.3576	6.54802	5.76995	3.52865	0	1.63923	2.46217	3.1466	1.8638
ENSG00000116574	RHOU	14.4385	0.924645	0.0133011	0.501492	9.29599	7.62723	9.08229	8.92912	12.5016	15.2908	17.6997	35.2434	7.3865	11.5375	24.2293
ENSG00000166676	TVP23A	5.17497	1.42136	0.013345	0.501492	7.43679	3.81361	0.908229	1.19055	0.961659	4.70487	7.45249	4.09807	13.5419	6.29321	6.52328
ENSG00000133318	RTN3	118.051	-0.310354	0.0133586	0.501492	159.891	131.188	137.143	127.389	131.747	91.7449	106.198	111.467	107.104	91.2515	103.441
ENSG00000106484	MEST	30.0867	-0.556762	0.0135182	0.506151	22.3104	38.8989	35.4209	41.0739	34.6197	37.6389	20.4944	29.5061	24.6217	14.6842	31.6845
ENSG00000198853	RUSC2	33.933	0.503081	0.0136848	0.506811	29.7472	39.6616	21.7975	26.7874	24.0415	29.4054	46.5781	40.161	32.0082	43.0036	40.0716
ENSG00000008282	SYPL1	2.3635	2.11768	0.0137261	0.506811	0	0	2.72469	0.595275	0	2.35243	1.86312	4.91768	4.92433	2.09774	6.52328
ENSG00000116990	MYCL	10.4964	-0.920647	0.0137381	0.506811	9.29599	16.0172	16.3481	16.0724	14.4249	7.0573	9.31562	6.5569	6.15541	10.4887	3.72759
ENSG00000127955	GNAI1	56.1627	-0.502781	0.0137443	0.506811	61.3535	94.5776	77.1994	52.9794	64.4312	37.6389	40.9887	49.1768	43.0879	45.1013	51.2544
ENSG00000065809	FAM107B	14.0716	1.11005	0.0137571	0.506811	11.1552	12.2036	5.44937	4.16692	16.3482	7.0573	27.0153	25.408	3.69325	11.5375	30.7526
ENSG00000196187	TMEM63A	28.0468	0.78346	0.0137596	0.506811	20.4512	21.3562	23.6139	23.811	26.9265	10.586	45.6465	45.0787	18.4662	15.733	56.8458
ENSG00000173546	CSPG4	168.502	0.337926	0.0137852	0.506811	152.454	125.087	131.693	178.582	118.284	197.604	224.506	178.676	177.276	195.089	174.265
ENSG00000187231	SESTD1	39.1178	0.443915	0.0138785	0.507925	26.0288	28.9835	40.8703	36.907	30.7731	36.4627	46.5781	41.8003	43.0879	50.3457	48.4587
ENSG00000220785	MTMR9LP	21.6236	-0.732539	0.0138869	0.507925	27.888	32.0344	19.0728	23.811	40.3897	15.2908	15.8366	13.1138	14.773	10.4887	25.1612
ENSG00000130638	ATXN10	38.8343	-0.452211	0.014027	0.511734	48.3391	47.2888	43.595	44.6456	40.3897	42.3438	32.6047	36.8826	23.3906	38.8081	28.8888
ENSG00000260788		1.02006	3.12895	0.0141741	NA	0	0	0	0.595275	0	0	1.86312	4.91768	0	1.04887	2.79569
ENSG00000150361	KLHL1	2.15441	-2.72439	0.0141975	0.516631	0	9.91539	4.54114	3.57165	1.92332	1.17622	0.931562	1.63923	0	0	0
ENSG00000197601	FAR1	34.691	0.531126	0.0143114	0.518125	26.0288	22.8817	42.6867	30.9543	23.0798	27.053	40.0572	45.8983	44.319	28.3194	50.3225
ENSG00000111331	OAS3	16.0982	1.05341	0.0143838	0.518533	13.0144	3.81361	7.26583	11.3102	3.84664	27.053	11.1787	21.3099	17.2352	29.3683	31.6845
ENSG00000166573	GALR1	38.3339	0.654153	0.0143956	0.518533	27.888	19.8308	17.2563	33.3354	27.8881	56.4584	46.5781	35.2434	67.7096	50.3457	39.1397
ENSG00000065882	TBC1D1	9.42922	-0.93023	0.01461	0.522024	18.592	13.729	9.08229	12.5008	10.5782	8.23352	6.52093	7.37652	6.15541	6.29321	4.65949
ENSG00000153201	RANBP2	62.4959	0.357176	0.0146399	0.522024	70.6495	50.3397	55.4019	52.9794	47.1213	59.9871	78.2512	71.3063	68.9406	68.1764	64.3009
ENSG00000049089	COL9A2	57.0337	0.916138	0.0147239	0.522024	46.4799	10.6781	24.5222	39.8834	56.7379	67.0444	74.5249	82.7809	68.9406	76.5674	79.2113
ENSG00000048740	CELF2	47.384	-0.440286	0.0147318	0.522024	53.9167	63.306	59.9431	43.455	58.6612	43.52	41.9203	31.9649	34.4703	47.1991	42.8673
ENSG00000204655	MOG	46.3343	0.553496	0.0147389	0.522024	44.6207	34.3225	47.2279	39.2881	39.428	25.8768	66.1409	59.8318	32.0082	39.857	81.0751
ENSG00000173227	SYT12	1.7241	-2.78076	0.014767	0.522024	1.8592	2.28817	1.81646	1.19055	2.88498	7.0573	0	0.819613	0	1.04887	0
ENSG00000183837	PNMA3	2.38513	1.97222	0.0147911	0.522024	0	0	2.72469	1.78582	0	1.17622	4.65781	3.27845	4.92433	2.09774	5.59139
ENSG00000146006	LRRTM2	79.1764	0.342345	0.0148108	0.522024	66.9311	73.2214	83.557	59.5275	59.6229	81.159	79.1828	95.0751	96.0245	96.4959	80.1432
ENSG00000184216	IRAK1	7.11803	1.0216	0.014858	0.522024	3.7184	3.05089	5.44937	5.35747	7.69327	3.52865	10.2472	9.01574	9.84866	7.34208	13.0466
ENSG00000124191	TOX2	2.24749	-2.58621	0.0148594	0.522024	3.7184	2.28817	3.63291	1.19055	9.61659	1.17622	0	0.819613	1.23108	1.04887	0
ENSG00000109846	CRYAB	24.8307	0.821844	0.0149538	0.524046	20.4512	11.4408	25.4304	25.0015	13.4632	15.2908	26.0837	61.471	18.4662	17.8308	38.2078
ENSG00000103512	NOMO1	15.0296	-0.775037	0.0152068	0.530493	27.888	19.8308	19.0728	16.0724	18.2715	11.7622	13.0419	15.5726	7.3865	5.24434	11.1828
ENSG00000137831	UACA	2.92574	1.68641	0.0152486	0.530493	0	2.28817	2.72469	1.19055	1.92332	0	7.45249	5.73729	4.92433	3.1466	2.79569
ENSG00000100364	KIAA0930	31.8299	0.590028	0.0152791	0.530493	24.1696	27.458	30.8798	21.4299	29.8114	22.3481	40.0572	47.5376	29.546	20.9774	55.9139
ENSG00000161905	ALOX15	3.02204	-2.04602	0.0152869	0.530493	3.7184	5.33906	8.17406	4.7622	5.76995	0	0.931562	0.819613	0	0	3.72759
ENSG00000033327	GAB2	44.9127	0.433169	0.0153343	0.530845	48.3391	40.4243	32.6962	44.6456	34.6197	32.9341	65.2093	51.6356	45.5501	43.0036	54.982
ENSG00000168268	NT5DC2	16.3819	-0.674804	0.0154244	0.532666	22.3104	17.5426	20.8893	20.8346	19.2332	17.6433	14.905	9.01574	12.3108	11.5375	13.9785
ENSG00000145920	CPLX2	6.86198	-1.19471	0.0155981	0.535879	11.1552	9.91539	10.8987	11.9055	6.73161	4.70487	4.65781	7.37652	6.15541	1.04887	0.931898
ENSG00000111249	CUX2	7.94208	-1.29244	0.0156088	0.535879	13.0144	20.5935	9.08229	9.52439	7.69327	4.70487	2.79469	0	4.92433	9.43981	5.59139
ENSG00000151150	ANK3	157.72	0.355356	0.0156354	0.535879	132.003	153.307	150.766	130.96	155.789	117.622	217.054	189.331	126.802	139.499	221.792
ENSG00000111728	ST8SIA1	24.4195	0.68095	0.0156685	0.535879	13.0144	12.2036	17.2563	20.2393	24.0415	27.053	27.0153	22.1296	43.0879	43.0036	19.5698
ENSG00000181072	CHRM2	0.927891	-3.23676	0.0157071	NA	1.8592	3.05089	1.81646	0.595275	2.88498	0	0	0	0	0	0
ENSG00000183775	KCTD16	33.9173	0.533398	0.0157423	0.535879	33.4656	28.9835	21.7975	32.1448	24.0415	28.2292	51.2359	31.1453	55.3987	37.7593	28.8888
ENSG00000121440	PDZRN3	6.43315	-1.16736	0.0157483	0.535879	11.1552	9.15267	11.807	9.52439	6.73161	3.52865	3.72625	5.73729	3.69325	1.04887	4.65949
ENSG00000139289	PHLDA1	162.456	-0.27993	0.0157811	0.535879	159.891	200.596	165.298	183.94	203.872	142.322	147.187	137.695	134.188	174.112	137.921
ENSG00000182022	CHST15	46.4395	-0.420238	0.0158355	0.536447	57.6351	41.187	55.4019	55.3605	52.8912	51.7535	37.2625	32.7845	50.4744	38.8081	37.2759
ENSG00000078328	RBFOX1	1.70965	2.38144	0.0158829	0.536773	0	0	0.908229	1.19055	0.961659	0	4.65781	0.819613	2.46217	3.1466	4.65949
ENSG00000146802	TMEM168	18.0424	0.664118	0.0161307	0.542829	14.8736	14.4917	10.8987	11.3102	13.4632	21.1719	26.0837	16.3923	25.8527	26.2217	17.7061
ENSG00000113532	ST8SIA4	1.29001	-3.13395	0.0161384	0.542829	0	1.52545	1.81646	5.95275	3.84664	0	0	0	0	1.04887	0
ENSG00000128833	MYO5C	5.08597	-1.49636	0.0164722	0.551452	7.43679	10.6781	7.26583	5.95275	11.5399	0	2.79469	1.63923	2.46217	5.24434	0.931898
ENSG00000197301	HMGA2-AS1	1.33712	-3.15605	0.0165428	0.551662	0	3.05089	7.26583	2.3811	0.961659	0	0	0	0	1.04887	0
ENSG00000127418	FGFRL1	17.2964	-1.14069	0.0165561	0.551662	9.29599	44.2379	26.3386	24.4063	29.8114	3.52865	18.6312	12.2942	7.3865	3.1466	11.1828
ENSG00000153956	CACNA2D1	21.074	0.689392	0.0167822	0.555391	16.7328	9.91539	27.2469	11.3102	11.5399	23.5243	31.6731	27.0472	28.3149	23.0751	21.4336
ENSG00000170703	TTLL6	2.92303	2.00745	0.0168047	0.555391	3.7184	0	2.72469	0	0.961659	1.17622	1.86312	4.91768	2.46217	3.1466	11.1828
ENSG00000127152	BCL11B	7.79561	-1.08145	0.0168105	0.555391	7.43679	17.5426	14.5317	7.73857	7.69327	5.88108	3.72625	3.27845	6.15541	5.24434	6.52328
ENSG00000151692	RNF144A	140.729	-0.305438	0.0168278	0.555391	148.736	159.409	175.288	167.867	160.597	110.564	149.981	115.565	108.335	134.255	117.419
ENSG00000155886	SLC24A2	34.0795	0.800886	0.0168646	0.555391	29.7472	22.119	37.2374	20.2393	26.9265	17.6433	51.2359	54.0945	38.1636	9.43981	68.0285
ENSG00000157570	TSPAN18	12.41	-0.908076	0.0169022	0.555391	13.0144	17.5426	19.981	19.0488	20.1948	4.70487	12.1103	11.4746	4.92433	4.19547	9.31898
ENSG00000034510	TMSB10	14.6573	-0.919148	0.0170207	0.557952	7.43679	20.5935	34.5127	19.0488	19.2332	10.586	13.0419	16.3923	8.61758	5.24434	6.52328
ENSG00000169972	PUSL1	4.5037	-1.53414	0.0170894	0.557952	13.0144	6.8645	7.26583	2.3811	3.84664	5.88108	1.86312	4.09807	2.46217	0	1.8638
ENSG00000231806	PCAT7	3.71612	-2.4579	0.0171227	0.557952	7.43679	1.52545	2.72469	4.7622	0	18.8195	0	0	2.46217	3.1466	0
ENSG00000247626	MARS2	4.60248	-1.56108	0.0171971	0.557952	14.8736	9.15267	3.63291	5.95275	3.84664	2.35243	0	3.27845	3.69325	1.04887	2.79569
ENSG00000112715	VEGFA	49.2156	0.52643	0.0172463	0.557952	53.9167	39.6616	29.0633	42.8598	41.3513	41.1676	41.9203	55.7337	38.1636	92.3004	65.2328
ENSG00000281106	TMEM272	3.09347	1.70511	0.0173182	0.557952	0	1.52545	0	3.57165	0.961659	2.35243	5.58937	4.91768	3.69325	2.09774	9.31898
ENSG00000145824	CXCL14	2.44983	1.95786	0.0173283	0.557952	0	0	1.81646	1.19055	0.961659	2.35243	0.931562	8.19613	3.69325	3.1466	4.65949
ENSG00000212402	SNORA74B	2.52287	2.28753	0.0173362	0.557952	0	3.05089	0	0	0	2.35243	8.38406	6.5569	1.23108	5.24434	0.931898
ENSG00000078596	ITM2A	11.8542	1.00364	0.0173623	0.557952	1.8592	5.33906	5.44937	10.7149	5.76995	18.8195	8.38406	20.4903	23.3906	19.9285	10.2509
ENSG00000168874	ATOH8	18.0564	-0.735534	0.0174001	0.557952	18.592	32.0344	19.0728	23.2157	21.1565	16.467	7.45249	7.37652	19.6973	16.7819	16.7742
ENSG00000095209	TMEM38B	8.98995	0.906763	0.0174749	0.557952	11.1552	3.05089	5.44937	6.54802	6.73161	7.0573	12.1103	10.655	11.0797	15.733	9.31898
ENSG00000107789	MINPP1	5.49949	-1.29252	0.0175171	0.557952	5.57759	2.28817	10.8987	7.73857	10.5782	8.23352	4.65781	4.09807	2.46217	2.09774	1.8638
ENSG00000114279	FGF12	68.9303	0.376872	0.0175364	0.557952	70.6495	44.2379	56.3102	69.6471	62.5078	62.3395	80.1143	63.1102	71.4028	82.8606	95.0536
ENSG00000163909	HEYL	3.45085	1.59117	0.0175597	0.557952	0	1.52545	1.81646	2.3811	0	4.70487	2.79469	8.19613	8.61758	4.19547	3.72759
ENSG00000124302	CHST8	9.08924	-0.992953	0.0175683	0.557952	13.0144	15.2545	17.2563	11.9055	9.61659	3.52865	5.58937	6.5569	2.46217	7.34208	7.45518
ENSG00000163297	ANTXR2	6.32287	-1.09732	0.017702	0.560943	7.43679	10.6781	6.3576	8.33384	8.65493	8.23352	3.72625	4.09807	4.92433	5.24434	1.8638
ENSG00000134243	SORT1	72.8632	0.50437	0.0178019	0.562857	50.1983	65.5941	62.6678	68.4566	68.2778	51.7535	119.24	119.664	50.4744	56.6389	88.5303
ENSG00000164512	ANKRD55	5.20979	1.21587	0.017933	0.563556	3.7184	5.33906	0.908229	4.7622	1.92332	2.35243	8.38406	6.5569	9.84866	4.19547	9.31898
ENSG00000285769		2.08437	-2.51146	0.017936	0.563556	1.8592	3.05089	0.908229	2.97637	1.92332	9.40974	0	0.819613	0	1.04887	0.931898
ENSG00000114450	GNB4	91.7259	-0.468504	0.0179808	0.563556	81.8047	129.663	133.51	118.46	113.476	49.4011	81.0459	69.6671	80.0204	83.9094	68.0285
ENSG00000092758	COL9A3	48.5682	-0.416672	0.018055	0.563556	61.3535	64.0687	55.4019	57.7416	50.9679	38.8152	37.2625	42.6199	38.1636	52.4434	35.4121
ENSG00000144674	GOLGA4	56.228	0.356365	0.0180851	0.563556	42.7615	54.1533	53.5855	47.0267	53.8529	45.8725	54.9621	63.9298	71.4028	62.9321	68.0285
ENSG00000107263	RAPGEF1	105.107	-0.285166	0.0180888	0.563556	107.833	115.934	128.968	107.149	123.092	102.331	104.335	95.0751	99.7177	94.3981	77.3475
ENSG00000116809	ZBTB17	11.4865	-0.920043	0.0181013	0.563556	11.1552	15.2545	20.8893	9.52439	16.3482	15.2908	12.1103	13.1138	3.69325	5.24434	3.72759
ENSG00000269994	LINC02893	2.44087	-2.17163	0.0183577	0.570293	9.29599	3.81361	3.63291	2.97637	1.92332	1.17622	0.931562	0.819613	1.23108	1.04887	0
ENSG00000085117	CD82	42.9353	0.456295	0.0185749	0.574531	31.6064	38.8989	35.4209	33.3354	24.0415	57.6346	49.3728	47.5376	46.7812	54.5411	53.1182
ENSG00000139629	GALNT6	1.79954	2.75329	0.0187373	0.578043	1.8592	0.762723	0	0	0.961659	0	3.72625	4.09807	0	0	8.38708
ENSG00000064989	CALCRL	30.6693	0.529303	0.0187697	0.578043	35.3248	16.0172	23.6139	18.4535	31.7347	31.7579	37.2625	35.2434	38.1636	32.5149	37.2759
ENSG00000119042	SATB2	16.1173	-0.692346	0.0189897	0.579222	11.1552	22.8817	18.1646	22.6204	24.0415	16.467	8.38406	13.9334	13.5419	16.7819	9.31898
ENSG00000157657	ZNF618	16.2676	-0.901983	0.0190285	0.579222	16.7328	26.6953	21.7975	18.4535	31.7347	8.23352	18.6312	7.37652	7.3865	4.19547	17.7061
ENSG00000196767	POU3F4	4.22726	1.28666	0.0190451	0.579222	3.7184	1.52545	1.81646	2.3811	2.88498	3.52865	5.58937	4.91768	6.15541	8.39094	5.59139
ENSG00000119778	ATAD2B	28.9731	0.504398	0.0190661	0.579222	26.0288	23.6444	23.6139	21.4299	20.1948	32.9341	40.0572	37.7022	28.3149	37.7593	27.025
ENSG00000113296	THBS4	15.6221	1.08898	0.0191274	0.579222	11.1552	1.52545	5.44937	14.8819	4.8083	24.7006	28.8784	16.3923	32.0082	19.9285	12.1147
ENSG00000078804	TP53INP2	37.9219	0.711902	0.0191584	0.579222	22.3104	34.3225	33.6045	35.7165	29.8114	19.9957	61.4831	78.6829	23.3906	20.9774	56.8458
ENSG00000168283	BMI1	12.8553	0.726881	0.0191733	0.579222	9.29599	9.15267	12.7152	9.52439	6.73161	11.7622	16.7681	14.753	22.1595	13.6353	14.9104
ENSG00000172461	FUT9	61.2574	0.449303	0.0191964	0.579222	48.3391	50.3397	54.4937	59.5275	43.2747	59.9871	58.6884	106.55	52.9366	57.6877	82.007
ENSG00000014123	UFL1	21.7357	0.592007	0.0192015	0.579222	18.592	17.5426	15.4399	23.2157	14.4249	16.467	21.4259	35.2434	20.9284	32.5149	23.2974
ENSG00000139163	ETNK1	41.329	0.4229	0.0192151	0.579222	29.7472	45.0006	31.788	37.5023	39.428	29.4054	55.8937	47.5376	39.3947	51.3945	47.5268
ENSG00000154642	C21orf91	7.11458	1.00914	0.0194395	0.583198	1.8592	3.05089	7.26583	5.95275	5.76995	4.70487	8.38406	9.83536	6.15541	9.43981	15.8423
ENSG00000224189	HAGLR	1.75893	2.45157	0.019467	0.583198	0	0.762723	1.81646	0.595275	0	0	3.72625	6.5569	1.23108	0	4.65949
ENSG00000106780	MEGF9	34.5107	0.54653	0.0194775	0.583198	31.6064	24.4071	19.981	27.9779	24.0415	45.8725	46.5781	56.5533	29.546	36.7104	36.344
ENSG00000182718	ANXA2	0.786662	3.27116	0.0195576	NA	0	0	0	0	0	0	0	3.27845	2.46217	1.04887	1.8638
ENSG00000203950	RTL8A	7.54241	-0.990652	0.0195791	0.584008	13.0144	12.2036	7.26583	10.1197	6.73161	9.40974	3.72625	4.91768	3.69325	6.29321	5.59139
ENSG00000160584	SIK3	77.4531	0.34895	0.0197023	0.586452	63.2127	73.2214	65.3925	67.8613	63.4695	81.159	101.54	87.6986	70.1717	69.2253	109.032
ENSG00000175352	NRIP3	11.8356	-0.801956	0.0198143	0.588556	13.0144	20.5935	15.4399	17.263	11.5399	9.40974	7.45249	9.83536	11.0797	5.24434	9.31898
ENSG00000103222	ABCC1	6.36229	-1.10499	0.0202642	0.599416	7.43679	9.91539	10.8987	5.35747	8.65493	8.23352	1.86312	3.27845	2.46217	6.29321	5.59139
ENSG00000198598	MMP17	17.4572	-0.712446	0.0203737	0.599899	22.3104	16.7799	26.3386	19.0488	29.8114	14.1146	12.1103	18.0315	7.3865	8.39094	17.7061
ENSG00000100095	SEZ6L	170.79	0.368942	0.0203946	0.599899	143.158	141.104	118.07	142.866	129.824	230.539	183.518	170.48	216.671	241.24	161.218
ENSG00000168356	SCN11A	1.21277	2.68985	0.0204424	0.599899	0	0	0	0.595275	0	1.17622	0.931562	0.819613	4.92433	2.09774	2.79569
ENSG00000152137	HSPB8	6.65772	-1.23271	0.0205695	0.599899	9.29599	3.05089	11.807	10.1197	9.61659	10.586	0	7.37652	3.69325	2.09774	5.59139
ENSG00000171951	SCG2	11.913	0.816943	0.020637	0.599899	9.29599	3.05089	8.17406	7.73857	10.5782	15.2908	12.1103	16.3923	18.4662	17.8308	12.1147
ENSG00000150551	LYPD1	38.086	0.450231	0.0206421	0.599899	35.3248	35.0852	33.6045	24.4063	31.7347	36.4627	44.715	39.3414	60.3231	38.8081	39.1397
ENSG00000176165	FOXG1	21.5813	1.58596	0.0206434	0.599899	5.57759	2.28817	2.72469	10.7149	5.76995	41.1676	39.1256	38.5218	24.6217	39.857	27.025
ENSG00000253767	PCDHGA8	2.59033	1.86406	0.0206994	0.599899	1.8592	0.762723	0	0	3.84664	1.17622	4.65781	3.27845	6.15541	2.09774	4.65949
ENSG00000049759	NEDD4L	3.92826	1.5144	0.0207022	0.599899	3.7184	0.762723	1.81646	2.97637	2.88498	1.17622	5.58937	10.655	0	5.24434	8.38708
ENSG00000107736	CDH23	2.7474	-1.85022	0.0207667	0.600546	3.7184	6.10178	5.44937	5.95275	1.92332	1.17622	0.931562	1.63923	1.23108	2.09774	0
ENSG00000187446	CHP1	23.9661	-0.530395	0.0209151	0.602959	26.0288	28.9835	29.0633	30.9543	27.8881	23.5243	16.7681	23.7688	22.1595	16.7819	17.7061
ENSG00000169247	SH3TC2	17.0906	1.85709	0.0209349	0.602959	11.1552	3.81361	9.99051	10.1197	9.61659	2.35243	40.9887	41.8003	4.92433	1.04887	52.1863
ENSG00000137285	TUBB2B	58.3142	-0.398221	0.0211681	0.608444	70.6495	75.5095	65.3925	67.266	75.0094	38.8152	50.3043	55.7337	44.319	55.59	42.8673
ENSG00000158865	SLC5A11	0.901213	3.49079	0.0212672	NA	0	0	0	0	0	0	1.86312	2.45884	0	0	5.59139
ENSG00000164778	EN2	1.13606	-2.86364	0.0213954	0.613736	1.8592	3.81361	1.81646	1.19055	2.88498	0	0	0	0	0	0.931898
ENSG00000092421	SEMA6A	75.7591	0.399427	0.0214745	0.614563	52.0575	51.8651	59.0349	67.266	81.741	85.8638	84.7721	118.844	72.6339	74.4696	84.8027
ENSG00000126217	MCF2L	56.9446	-0.352529	0.0215415	0.614563	59.4943	65.5941	65.3925	57.1464	63.4695	67.0444	40.9887	45.8983	54.1677	58.7366	48.4587
ENSG00000041353	RAB27B	7.5759	1.00572	0.0215538	0.614563	1.8592	3.81361	6.3576	5.95275	8.65493	3.52865	5.58937	9.01574	8.61758	17.8308	12.1147
ENSG00000102760	RGCC	18.9124	0.625583	0.0216116	0.614979	5.57759	19.0681	13.6234	14.8819	14.4249	22.3481	21.4259	31.9649	18.4662	22.0262	24.2293
ENSG00000133863	TEX15	0.85979	2.80061	0.0216309	NA	0	0.762723	0	0	0	0	1.86312	1.63923	1.23108	2.09774	1.8638
ENSG00000116016	EPAS1	41.8498	0.406356	0.0218051	0.619247	24.1696	39.6616	39.0538	36.3118	35.5814	42.3438	55.8937	54.9141	46.7812	40.9059	44.7311
ENSG00000184508	HDDC3	1.92373	-2.40938	0.0218547	0.619419	3.7184	2.28817	2.72469	2.3811	2.88498	4.70487	0	2.45884	0	0	0
ENSG00000176485	PLAAT3	8.79215	0.991763	0.0219342	0.620102	9.29599	4.57634	5.44937	8.92912	1.92332	7.0573	10.2472	18.0315	6.15541	7.34208	17.7061
ENSG00000125378	BMP4	3.18221	-1.84999	0.0219659	0.620102	1.8592	6.8645	11.807	4.7622	2.88498	0	1.86312	0.819613	1.23108	1.04887	1.8638
ENSG00000143702	CEP170	44.4159	0.408921	0.0221	0.622651	44.6207	34.3225	41.7785	34.5259	50.0063	28.2292	51.2359	54.9141	52.9366	41.9547	54.0501
ENSG00000066084	DIP2B	104.562	0.311785	0.0221604	0.623119	91.1007	91.5267	107.171	101.197	90.396	83.5114	146.255	122.122	110.797	84.9583	121.147
ENSG00000184164	CRELD2	8.54027	0.908944	0.0223661	0.627662	1.8592	6.10178	3.63291	7.1433	9.61659	7.0573	10.2472	7.37652	11.0797	16.7819	13.0466
ENSG00000225231	LINC02470	1.71588	-2.91749	0.0226427	0.634175	0	8.38995	4.54114	2.3811	1.92332	0	0	1.63923	0	0	0
ENSG00000064651	SLC12A2	59.8083	0.499367	0.0227537	0.635201	40.9023	51.8651	64.4842	49.4078	58.6612	36.4627	81.0459	99.9928	49.2433	41.9547	83.8708
ENSG00000073803	MAP3K13	22.3235	0.579355	0.0230532	0.641744	24.1696	19.0681	10.8987	16.6677	16.3482	23.5243	27.0153	18.0315	28.3149	33.5638	27.9569
ENSG00000119684	MLH3	17.2976	0.718443	0.0231057	0.641744	13.0144	19.0681	14.5317	8.33384	6.73161	18.8195	26.0837	17.2119	29.546	13.6353	23.2974
ENSG00000204869	IGFL4	0.780269	-2.95642	0.023123	NA	1.8592	1.52545	0.908229	1.19055	1.92332	1.17622	0	0	0	0	0
ENSG00000187678	SPRY4	146.245	0.3765	0.0231385	0.641744	171.046	115.171	92.6393	112.507	98.0892	189.371	167.681	149.17	161.272	170.965	180.788
ENSG00000259943		2.8738	1.71927	0.0232097	0.642354	1.8592	0.762723	3.63291	1.19055	0.961659	0	0.931562	4.91768	8.61758	3.1466	5.59139
ENSG00000165891	E2F7	2.01207	-2.41363	0.0232889	0.642354	5.57759	5.33906	1.81646	4.16692	0.961659	1.17622	0	0	1.23108	0	1.8638
ENSG00000120156	TEK	47.7336	1.07474	0.023296	0.642354	33.4656	15.2545	19.0728	26.7874	12.5016	84.6876	70.7987	61.471	61.5541	89.1538	50.3225
ENSG00000138162	TACC2	49.8336	-0.395754	0.0233938	0.643806	70.6495	63.306	46.3197	49.4078	65.3928	42.3438	44.715	42.6199	41.8568	37.7593	43.7992
ENSG00000108557	RAI1	34.1433	-0.459908	0.0236124	0.648504	42.7615	38.8989	25.4304	44.0503	42.313	41.1676	30.7415	27.8668	23.3906	27.2706	31.6845
ENSG00000112769	LAMA4	55.5281	0.358093	0.0236955	0.648504	50.1983	45.0006	44.5032	56.5511	50.9679	47.0487	69.8671	54.9141	71.4028	51.3945	68.9604
ENSG00000198825	INPP5F	43.7241	-0.479548	0.0237013	0.648504	61.3535	64.8314	47.2279	45.8361	46.1596	36.4627	50.3043	33.6041	36.9325	20.9774	37.2759
ENSG00000149260	CAPN5	23.2309	0.692639	0.0238978	0.651557	24.1696	13.729	15.4399	14.8819	9.61659	32.9341	15.8366	31.9649	41.8568	26.2217	28.8888
ENSG00000287389		1.23556	2.62725	0.0239854	0.651557	1.8592	0.762723	0	0	0	0	4.65781	0.819613	2.46217	2.09774	0.931898
ENSG00000159403	C1R	4.13795	1.27992	0.0239996	0.651557	0	4.57634	1.81646	4.16692	0.961659	2.35243	4.65781	8.19613	4.92433	7.34208	6.52328
ENSG00000204381	LAYN	2.37627	1.83765	0.0240147	0.651557	0	2.28817	0.908229	0	0.961659	2.35243	0.931562	4.91768	4.92433	4.19547	4.65949
ENSG00000175895	PLEKHF2	4.84607	1.22667	0.0240419	0.651557	1.8592	6.8645	3.63291	1.78582	0.961659	2.35243	7.45249	4.91768	9.84866	5.24434	8.38708
ENSG00000224043	CCNT2-AS1	3.52531	-1.53206	0.0242381	0.655426	7.43679	4.57634	6.3576	5.95275	4.8083	1.17622	1.86312	3.27845	1.23108	2.09774	0
ENSG00000280828		2.24333	1.9848	0.0242958	0.655426	1.8592	0	0	1.19055	0.961659	2.35243	6.52093	4.91768	0	3.1466	3.72759
ENSG00000183576	SETD3	17.3256	0.620782	0.0243456	0.655426	16.7328	12.2036	13.6234	18.4535	8.65493	14.1146	18.6312	26.2276	20.9284	16.7819	24.2293
ENSG00000182484	WASH6P	0.923816	-3.10268	0.0243969	NA	3.7184	0.762723	0	1.19055	0.961659	3.52865	0	0	0	0	0
ENSG00000271860		13.1875	0.714892	0.0244003	0.655426	7.43679	8.38995	10.8987	6.54802	16.3482	11.7622	15.8366	15.5726	20.9284	13.6353	17.7061
ENSG00000135835	KIAA1614	5.23723	1.29705	0.024415	0.655426	1.8592	0.762723	1.81646	3.57165	1.92332	9.40974	13.9734	5.73729	4.92433	5.24434	8.38708
ENSG00000101203	COL20A1	273.474	0.268375	0.0244619	0.655451	247.273	251.698	188.912	226.204	290.421	299.935	314.868	279.488	257.296	298.927	353.189
ENSG00000107362	ABHD17B	15.5812	0.675605	0.0245769	0.657294	11.1552	12.2036	15.4399	13.096	13.4632	8.23352	21.4259	23.7688	9.84866	15.733	27.025
ENSG00000113578	FGF1	12.6095	0.839344	0.0249066	0.664861	7.43679	9.91539	5.44937	10.7149	10.5782	11.7622	14.905	25.408	11.0797	6.29321	25.1612
ENSG00000140577	CRTC3	24.8641	0.502822	0.0249563	0.66494	22.3104	22.119	24.5222	23.811	13.4632	18.8195	27.0153	31.1453	28.3149	29.3683	32.6164
ENSG00000114933	INO80D	46.0276	0.382711	0.0253184	0.673202	42.7615	32.7971	35.4209	42.2645	48.083	42.3438	55.8937	49.1768	52.9366	44.0525	60.5733
ENSG00000180739	S1PR5	0.975732	2.87381	0.0254063	NA	1.8592	0	0	0	0	0	1.86312	4.09807	0	1.04887	1.8638
ENSG00000164877	MICALL2	15.75	0.690045	0.0254423	0.673202	20.4512	6.8645	10.8987	11.3102	10.5782	16.467	19.5628	15.5726	13.5419	20.9774	27.025
ENSG00000117395	EBNA1BP2	4.65244	-1.25586	0.0255399	0.673202	3.7184	5.33906	8.17406	8.33384	2.88498	9.40974	1.86312	4.09807	2.46217	2.09774	2.79569
ENSG00000110436	SLC1A2	417.571	0.524334	0.0255676	0.673202	329.078	252.461	314.247	336.33	290.421	568.113	335.362	656.51	478.891	553.802	478.063
ENSG00000113161	HMGCR	32.0795	-0.529215	0.0255807	0.673202	46.4799	32.0344	44.5032	43.455	38.4664	19.9957	27.9469	31.1453	17.2352	19.9285	31.6845
ENSG00000167619	TMEM145	10.8884	-0.83882	0.0255853	0.673202	18.592	15.2545	16.3481	12.5008	13.4632	5.88108	9.31562	9.01574	9.84866	2.09774	7.45518
ENSG00000173327	MAP3K11	13.0688	0.726428	0.0255976	0.673202	5.57759	12.9663	12.7152	14.2866	7.69327	4.70487	19.5628	13.1138	19.6973	15.733	17.7061
ENSG00000156466	GDF6	0.969429	-3.31533	0.0256025	NA	1.8592	4.57634	3.63291	0.595275	0	0	0	0	0	0	0
ENSG00000102024	PLS3	5.26717	1.3686	0.0257947	0.676595	0	3.05089	2.72469	1.19055	0.961659	10.586	3.72625	9.83536	8.61758	12.5864	4.65949
ENSG00000184828	ZBTB7C	2.8043	-1.84433	0.0258683	0.676595	7.43679	5.33906	1.81646	2.97637	6.73161	1.17622	1.86312	2.45884	0	1.04887	0
ENSG00000234350		1.16766	2.62367	0.0258693	0.676595	0	0.762723	0	0	0	1.17622	0.931562	0.819613	1.23108	4.19547	3.72759
ENSG00000103196	CRISPLD2	2.50371	-1.95048	0.0259705	0.676849	5.57759	4.57634	6.3576	2.97637	0.961659	2.35243	0	2.45884	1.23108	1.04887	0
ENSG00000136869	TLR4	10.8655	0.996336	0.0260217	0.676849	7.43679	4.57634	4.54114	4.7622	4.8083	19.9957	8.38406	18.0315	13.5419	24.124	9.31898
ENSG00000148773	MKI67	49.0332	-0.546017	0.0261592	0.678562	37.184	67.1196	91.7311	66.6708	47.1213	31.7579	36.3309	44.2591	34.4703	31.466	51.2544
ENSG00000100612	DHRS7	14.884	-0.669809	0.0261829	0.678562	20.4512	15.2545	17.2563	18.4535	17.3099	18.8195	15.8366	10.655	14.773	8.39094	6.52328
ENSG00000102786	INTS6	26.3893	0.503863	0.0262583	0.679277	16.7328	25.9326	17.2563	22.0252	29.8114	19.9957	33.5362	32.7845	35.7014	22.0262	34.4802
ENSG00000115274	INO80B	0.743627	3.1648	0.0263511	NA	0	0	0	0	0	0	0	1.63923	2.46217	3.1466	0.931898
ENSG00000176887	SOX11	85.0352	-0.344472	0.0264634	0.682122	85.5231	89.2386	97.1804	102.387	122.131	65.8681	73.5934	68.8475	70.1717	93.3493	67.0966
ENSG00000125124	BBS2	32.1087	0.473209	0.0264641	0.682122	16.7328	28.9835	21.7975	32.1448	25.9648	35.2865	37.2625	29.5061	41.8568	48.2479	35.4121
ENSG00000187961	KLHL17	3.63521	-1.43688	0.0265628	0.683428	1.8592	6.8645	3.63291	6.54802	7.69327	3.52865	1.86312	1.63923	1.23108	4.19547	0.931898
ENSG00000182492	BGN	12.981	0.802599	0.026681	0.685229	9.29599	11.4408	12.7152	9.52439	3.84664	10.586	9.31562	16.3923	30.7771	16.7819	12.1147
ENSG00000088179	PTPN4	45.4466	0.401911	0.0269065	0.688697	37.184	43.4752	39.9621	33.9307	42.313	39.9914	52.1675	50.816	71.4028	51.3945	37.2759
ENSG00000266472	MRPS21	7.06392	1.00303	0.0269128	0.688697	3.7184	1.52545	7.26583	4.7622	4.8083	7.0573	13.9734	5.73729	12.3108	6.29321	10.2509
ENSG00000170271	FAXDC2	12.4048	0.85942	0.0269658	0.688813	11.1552	2.28817	11.807	8.92912	3.84664	17.6433	13.0419	14.753	14.773	16.7819	21.4336
ENSG00000206527	HACD2	17.9297	0.63301	0.0271841	0.693146	9.29599	10.6781	12.7152	17.8582	10.5782	24.7006	27.0153	21.3099	16.0041	20.9774	26.0931
ENSG00000134369	NAV1	401.834	0.306203	0.0273808	0.696911	422.038	303.564	298.807	321.448	322.156	514.007	413.613	368.006	482.585	510.799	463.153
ENSG00000213186	TRIM59	2.02926	2.29693	0.0274698	0.69793	0	0.762723	1.81646	0.595275	0.961659	0	8.38406	3.27845	0	0	6.52328
ENSG00000261678	SCRT1	2.16299	-2.03178	0.0278149	0.705439	3.7184	2.28817	2.72469	2.3811	2.88498	5.88108	0	0.819613	1.23108	0	1.8638
ENSG00000184481	FOXO4	15.5833	0.685757	0.0280651	0.707515	14.8736	7.62723	11.807	11.9055	8.65493	19.9957	22.3575	16.3923	11.0797	26.2217	20.5017
ENSG00000138944	SHISAL1	36.6622	-0.467668	0.0280721	0.707515	33.4656	38.1361	43.595	48.2172	57.6995	28.2292	36.3309	23.7688	35.7014	28.3194	29.8207
ENSG00000168243	GNG4	37.5477	-0.409354	0.0280857	0.707515	50.1983	43.4752	36.3291	37.5023	42.313	45.8725	36.3309	32.7845	30.7771	30.4172	27.025
ENSG00000130227	XPO7	44.3158	0.372849	0.0281279	0.707515	55.7759	35.0852	37.2374	39.8834	35.5814	34.1103	52.1675	50.816	48.0122	50.3457	48.4587
ENSG00000078070	MCCC1	15.5959	0.61796	0.0281454	0.707515	9.29599	11.4408	9.08229	14.8819	15.3865	14.1146	14.905	20.4903	23.3906	19.9285	18.638
ENSG00000134294	SLC38A2	54.0619	0.373385	0.0281981	0.707589	50.1983	52.6279	53.5855	44.6456	39.428	47.0487	55.8937	74.5848	52.9366	48.2479	75.4837
ENSG00000141458	NPC1	29.1085	0.603852	0.0283627	0.710466	27.888	25.1698	24.5222	23.2157	23.0798	18.8195	48.4412	42.6199	17.2352	18.8796	50.3225
ENSG00000176381	PRR18	10.5573	0.8353	0.0284686	0.711503	9.29599	4.57634	7.26583	11.3102	7.69327	7.0573	11.1787	20.4903	6.15541	11.5375	19.5698
ENSG00000082458	DLG3	25.2204	-0.48376	0.0285041	0.711503	33.4656	30.5089	24.5222	29.7637	27.8881	28.2292	19.5628	21.3099	20.9284	18.8796	22.3655
ENSG00000122565	CBX3	26.3381	-0.553015	0.0286534	0.713895	35.3248	23.6444	33.6045	31.5496	42.313	18.8195	23.289	22.9492	23.3906	11.5375	23.2974
ENSG00000151575	TEX9	1.98704	-2.11211	0.028817	0.713895	0	3.81361	4.54114	4.7622	2.88498	2.35243	0	1.63923	0	0	1.8638
ENSG00000186666	BCDIN3D	2.12865	1.85273	0.0288431	0.713895	1.8592	0	1.81646	0.595275	0.961659	1.17622	2.79469	6.5569	3.69325	2.09774	1.8638
ENSG00000101210	EEF1A2	47.7	-0.406204	0.0288788	0.713895	50.1983	64.0687	69.0254	42.8598	51.9296	43.52	46.5781	32.7845	36.9325	43.0036	43.7992
ENSG00000166501	PRKCB	18.1747	-0.758739	0.028879	0.713895	24.1696	37.3734	28.1551	17.8582	18.2715	8.23352	18.6312	12.2942	6.15541	15.733	13.0466
ENSG00000137409	MTCH1	30.7286	-0.456375	0.028953	0.713895	27.888	34.3225	28.1551	37.5023	47.1213	34.1103	24.2206	26.2276	27.0838	26.2217	25.1612
ENSG00000065978	YBX1	54.811	-0.340165	0.0290304	0.713895	66.9311	61.7805	64.4842	63.0991	55.7762	50.5773	47.5097	43.4395	57.8609	43.0036	48.4587
ENSG00000115687	PASK	4.15689	-1.36656	0.0290352	0.713895	7.43679	6.10178	4.54114	4.16692	1.92332	10.586	2.79469	0.819613	2.46217	2.09774	2.79569
ENSG00000170775	GPR37	13.3711	1.63693	0.0290515	0.713895	1.8592	7.62723	14.5317	6.54802	8.65493	1.17622	25.1522	40.161	2.46217	6.29321	32.6164
ENSG00000196418	ZNF124	8.74377	-0.834077	0.0291033	0.713934	11.1552	11.4408	9.08229	9.52439	12.5016	11.7622	4.65781	5.73729	7.3865	7.34208	5.59139
ENSG00000089250	NOS1	8.74321	0.854832	0.02916	0.714094	7.43679	4.57634	7.26583	4.7622	3.84664	11.7622	9.31562	15.5726	9.84866	11.5375	10.2509
ENSG00000197121	PGAP1	62.109	-0.328138	0.0292126	0.714152	68.7903	58.7296	71.7501	66.0755	68.2778	77.6303	51.2359	59.8318	60.3231	57.6877	42.8673
ENSG00000204740	MALRD1	0.736813	3.16016	0.0296571	NA	0	0	0	0	0	0	0.931562	0	1.23108	3.1466	2.79569
ENSG00000177943	MAMDC4	4.68125	-1.30521	0.0297746	0.724846	9.29599	6.10178	5.44937	7.73857	2.88498	7.0573	0	3.27845	2.46217	6.29321	0.931898
ENSG00000054690	PLEKHH1	71.9516	0.539174	0.0299703	0.724846	61.3535	51.8651	54.4937	66.6708	68.2778	56.4584	109.924	100.812	50.4744	38.8081	132.329
ENSG00000188157	AGRN	77.5957	-0.320576	0.0300084	0.724846	81.8047	97.6285	79.0159	85.1243	105.782	61.1633	66.1409	76.224	70.1717	67.1276	63.369
ENSG00000107521	HPS1	5.44444	1.23798	0.0300435	0.724846	3.7184	0	5.44937	6.54802	1.92332	2.35243	9.31562	12.2942	8.61758	3.1466	6.52328
ENSG00000163312	HELQ	4.65947	1.11931	0.0301237	0.724846	0	3.81361	4.54114	3.57165	2.88498	2.35243	8.38406	5.73729	7.3865	4.19547	8.38708
ENSG00000169946	ZFPM2	19.1112	0.666135	0.0301311	0.724846	13.0144	14.4917	15.4399	13.096	5.76995	29.4054	29.81	21.3099	20.9284	28.3194	18.638
ENSG00000174957	OR5J2	0.793932	-3.03223	0.0301363	NA	1.8592	3.81361	0.908229	1.19055	0.961659	0	0	0	0	0	0
ENSG00000171617	ENC1	35.4115	-0.464576	0.030196	0.724846	37.184	44.2379	58.1266	35.1212	41.3513	25.8768	27.9469	31.9649	34.4703	26.2217	27.025
ENSG00000112242	E2F3	44.4265	-0.372914	0.0302001	0.724846	44.6207	45.7634	51.769	48.8125	60.5845	45.8725	41.9203	39.3414	30.7771	41.9547	37.2759
ENSG00000175105	ZNF654	13.9172	0.694391	0.0303056	0.724846	9.29599	9.91539	7.26583	16.6677	11.5399	9.40974	18.6312	22.9492	17.2352	19.9285	10.2509
ENSG00000227544		3.72396	1.49586	0.0304042	0.724846	3.7184	0.762723	1.81646	1.78582	4.8083	0	7.45249	9.83536	1.23108	2.09774	7.45518
ENSG00000186493	C5orf38	2.3966	-1.84207	0.0304309	0.724846	1.8592	4.57634	3.63291	3.57165	4.8083	2.35243	0	0.819613	3.69325	1.04887	0
ENSG00000105058	FAM32A	15.1589	-0.637219	0.0304349	0.724846	20.4512	16.0172	23.6139	19.0488	13.4632	16.467	10.2472	14.753	9.84866	12.5864	10.2509
ENSG00000214182	PTMAP5	2.68772	1.5632	0.0304517	0.724846	0	0.762723	1.81646	0.595275	2.88498	2.35243	3.72625	4.09807	7.3865	3.1466	2.79569
ENSG00000165478	HEPACAM	59.9137	0.403148	0.0305932	0.724846	46.4799	50.3397	59.0349	50.0031	37.5047	71.7492	63.3462	93.4359	52.9366	58.7366	75.4837
ENSG00000048828	FAM120A	38.7336	-0.413052	0.0306737	0.724846	39.0432	45.0006	54.4937	41.6692	43.2747	37.6389	31.6731	36.8826	33.2392	39.857	23.2974
ENSG00000142655	PEX14	5.71699	-1.09946	0.0306755	0.724846	7.43679	11.4408	7.26583	3.57165	8.65493	7.0573	4.65781	4.09807	3.69325	3.1466	1.8638
ENSG00000074755	ZZEF1	48.8724	-0.406578	0.0306779	0.724846	66.9311	55.6788	51.769	46.4314	58.6612	52.9298	30.7415	37.7022	32.0082	45.1013	59.6414
ENSG00000071282	LMCD1	5.04675	-1.21815	0.0306953	0.724846	7.43679	8.38995	8.17406	2.97637	10.5782	3.52865	3.72625	4.09807	3.69325	1.04887	1.8638
ENSG00000136895	GARNL3	10.4963	0.756139	0.0307797	0.724846	3.7184	7.62723	12.7152	5.95275	6.73161	10.586	15.8366	10.655	16.0041	12.5864	13.0466
ENSG00000183166	CALN1	6.23378	-1.05291	0.0308121	0.724846	7.43679	7.62723	8.17406	11.9055	4.8083	8.23352	0.931562	3.27845	6.15541	6.29321	3.72759
ENSG00000145555	MYO10	103.37	0.324408	0.0308218	0.724846	87.3823	86.9504	82.6488	81.5526	81.741	137.617	92.2246	117.205	129.264	125.864	114.623
ENSG00000185344	ATP6V0A2	31.4757	-0.487549	0.0309352	0.726314	31.6064	41.187	37.2374	34.5259	45.198	25.8768	30.7415	14.753	27.0838	27.2706	30.7526
ENSG00000197872	CYRIA	17.5608	0.774498	0.0310749	0.72786	26.0288	6.10178	7.26583	11.9055	6.73161	24.7006	18.6312	17.2119	22.1595	27.2706	25.1612
ENSG00000178209	PLEC	144.385	-0.285524	0.0311034	0.72786	163.609	157.121	153.491	154.771	139.441	176.433	97.814	169.66	144.037	115.375	116.487
ENSG00000174307	PHLDA3	5.3781	1.09928	0.0312106	0.728379	3.7184	4.57634	4.54114	4.16692	1.92332	2.35243	10.2472	11.4746	3.69325	3.1466	9.31898
ENSG00000136531	SCN2A	62.297	0.363005	0.031228	0.728379	85.5231	52.6279	56.3102	48.8125	39.428	52.9298	69.8671	64.7494	72.6339	81.8117	60.5733
ENSG00000186082	KRT18P14	0.935975	2.90654	0.0312605	NA	0	0	0	0.595275	0	0	0.931562	0	4.92433	1.04887	2.79569
ENSG00000177511	ST8SIA3	39.0787	-0.433743	0.0313067	0.72902	46.4799	51.8651	39.0538	52.9794	45.198	28.2292	34.4678	30.3257	39.3947	36.7104	25.1612
ENSG00000172403	SYNPO2	1.92602	-2.44966	0.0313895	0.729573	0	3.81361	7.26583	2.3811	4.8083	0	0	0.819613	0	2.09774	0
ENSG00000068305	MEF2A	19.6961	0.526975	0.031433	0.729573	13.0144	17.5426	17.2563	14.2866	16.3482	19.9957	21.4259	25.408	20.9284	26.2217	24.2293
ENSG00000004777	ARHGAP33	45.6728	-0.400191	0.0315656	0.730526	50.1983	51.8651	49.9526	58.3369	56.7379	39.9914	55.8937	31.9649	33.2392	38.8081	35.4121
ENSG00000253230	MIR124-1HG	9.80579	-0.931479	0.0315975	0.730526	9.29599	9.91539	14.5317	14.8819	21.1565	4.70487	11.1787	3.27845	7.3865	3.1466	8.38708
ENSG00000101198	NKAIN4	54.6939	-0.401837	0.0316787	0.730526	59.4943	79.3232	77.1994	49.4078	62.5078	39.9914	40.0572	46.7179	48.0122	51.3945	47.5268
ENSG00000189060	H1-0	42.119	0.431329	0.0316794	0.730526	48.3391	38.8989	26.3386	33.3354	33.6581	38.8152	52.1675	34.4237	61.5541	56.6389	39.1397
ENSG00000143842	SOX13	48.9306	-0.361655	0.0317464	0.730886	53.9167	60.2551	50.8608	55.3605	49.0446	56.4584	35.3993	36.063	39.3947	49.2968	52.1863
ENSG00000100625	SIX4	4.78002	-1.21621	0.0318263	0.731542	7.43679	7.62723	5.44937	2.97637	9.61659	5.88108	2.79469	2.45884	1.23108	5.24434	1.8638
ENSG00000268996	MAN1B1-DT	0.637611	2.94733	0.0319027	NA	0	0	0	0	0	0	0.931562	1.63923	2.46217	1.04887	0.931898
ENSG00000149273	RPS3	37.2058	-0.432823	0.0320475	0.735439	39.0432	49.577	55.4019	42.8598	35.5814	29.4054	37.2625	31.9649	32.0082	27.2706	28.8888
ENSG00000279433		0.983584	-2.62363	0.032113	NA	1.8592	2.28817	1.81646	1.78582	0.961659	1.17622	0	0	0	0	0.931898
ENSG00000255403	HSPD1P13	2.49708	-1.86383	0.0322813	0.73961	5.57759	4.57634	0.908229	4.7622	3.84664	2.35243	0.931562	0.819613	3.69325	0	0
ENSG00000203805	PLPP4	26.692	-0.47624	0.032519	0.743858	31.6064	32.7971	23.6139	33.3354	36.543	25.8768	27.0153	22.1296	17.2352	22.0262	21.4336
ENSG00000206503	HLA-A	39.4543	0.496378	0.0326869	0.746499	39.0432	16.7799	36.3291	33.9307	33.6581	41.1676	53.099	39.3414	48.0122	61.8832	30.7526
ENSG00000125820	NKX2-2	77.6728	-0.33476	0.0328298	0.748562	70.6495	115.171	74.4747	89.2912	97.1276	64.6919	70.7987	72.126	67.7096	67.1276	65.2328
ENSG00000137288	UQCC2	10.5321	-0.753489	0.0329794	0.748798	14.8736	12.9663	15.4399	13.6913	10.5782	10.586	5.58937	11.4746	4.92433	7.34208	8.38708
ENSG00000272686	WASL-DT	2.42047	1.57276	0.0329831	0.748798	1.8592	1.52545	1.81646	0.595275	0.961659	1.17622	3.72625	4.09807	4.92433	3.1466	2.79569
ENSG00000107949	BCCIP	18.8311	-0.576455	0.0329981	0.748798	29.7472	20.5935	19.981	22.0252	23.0798	18.8195	11.1787	17.2119	8.61758	20.9774	14.9104
ENSG00000148090	AUH	3.54487	-1.55045	0.0330617	0.749049	1.8592	5.33906	5.44937	2.97637	7.69327	7.0573	5.58937	0	0	2.09774	0.931898
ENSG00000173511	VEGFB	17.9359	-0.591458	0.033135	0.749515	13.0144	19.0681	29.0633	20.2393	19.2332	25.8768	14.905	14.753	11.0797	18.8796	11.1828
ENSG00000169710	FASN	94.8266	-0.267485	0.0334389	0.753482	91.1007	102.968	106.263	115.483	112.514	85.8638	82.909	92.6163	77.5582	80.7628	95.0536
ENSG00000140836	ZFHX3	32.071	-0.455653	0.0334667	0.753482	39.0432	45.7634	42.6867	30.359	30.7731	30.5816	22.3575	22.9492	29.546	25.1728	33.5483
ENSG00000119314	PTBP3	15.7554	0.593376	0.0334907	0.753482	13.0144	11.4408	15.4399	14.8819	8.65493	12.9384	18.6312	21.3099	22.1595	19.9285	14.9104
ENSG00000188906	LRRK2	97.3589	0.289667	0.0335222	0.753482	102.256	69.4078	97.1804	85.1243	87.511	90.5687	108.061	90.9771	128.033	119.571	92.2579
ENSG00000145506	NKD2	1.00414	-2.74425	0.0335259	NA	0	0.762723	0.908229	4.16692	1.92332	2.35243	0	0	0	0	0.931898
ENSG00000250120	PCDHA10	13.2947	0.706774	0.0336024	0.753937	11.1552	8.38995	10.8987	11.9055	9.61659	9.40974	17.6997	6.5569	22.1595	18.8796	19.5698
ENSG00000101144	BMP7	55.1114	-0.342297	0.0336944	0.753937	55.7759	69.4078	69.9336	63.6944	62.5078	42.3438	46.5781	47.5376	48.0122	48.2479	52.1863
ENSG00000166922	SCG5	10.8914	0.806188	0.0337014	0.753937	3.7184	11.4408	7.26583	7.73857	3.84664	14.1146	11.1787	18.8511	18.4662	7.34208	15.8423
ENSG00000172954	LCLAT1	9.31691	-0.797481	0.0338695	0.753969	7.43679	15.2545	12.7152	9.52439	10.5782	12.9384	6.52093	4.91768	8.61758	8.39094	5.59139
ENSG00000172037	LAMB2	10.7841	0.723196	0.033894	0.753969	11.1552	5.33906	8.17406	8.92912	5.76995	11.7622	11.1787	16.3923	12.3108	13.6353	13.9785
ENSG00000197885	NKIRAS1	10.8221	0.736145	0.0339148	0.753969	7.43679	6.10178	6.3576	10.7149	11.5399	7.0573	11.1787	12.2942	17.2352	10.4887	18.638
ENSG00000013293	SLC7A14	13.5453	-0.687674	0.0340907	0.756697	22.3104	18.3053	20.8893	17.263	12.5016	7.0573	9.31562	9.83536	9.84866	10.4887	11.1828
ENSG00000157927	RADIL	5.15942	-1.10608	0.0342072	0.758099	5.57759	7.62723	7.26583	7.1433	6.73161	5.88108	2.79469	0.819613	6.15541	2.09774	4.65949
ENSG00000266900		0.794071	-2.98624	0.0342675	NA	1.8592	1.52545	0.908229	0.595275	3.84664	0	0	0	0	0	0
ENSG00000154080	CHST9	3.55158	1.58219	0.0343509	0.759843	1.8592	0.762723	1.81646	0.595275	0.961659	5.88108	1.86312	3.27845	4.92433	3.1466	13.9785
ENSG00000171766	GATM	73.9285	0.287921	0.034425	0.759843	66.9311	79.3232	60.8513	66.0755	60.5845	68.2206	87.5668	81.1417	92.3312	76.5674	73.6199
ENSG00000169862	CTNND2	123.9	0.338429	0.0344461	0.759843	133.862	91.5267	76.2912	98.8156	104.821	163.494	137.871	146.711	142.806	143.695	123.01
ENSG00000258099	ATXN2-AS	0.610412	2.91076	0.0345253	NA	0	0	0	0	0	0	0.931562	1.63923	1.23108	1.04887	1.8638
ENSG00000257703		2.02331	-1.97212	0.0345597	0.76117	1.8592	2.28817	4.54114	2.3811	4.8083	2.35243	1.86312	0	1.23108	0	0.931898
ENSG00000127311	HELB	1.03089	-2.66443	0.0346363	NA	1.8592	1.52545	0	1.78582	2.88498	2.35243	0	0	0	0	0.931898
ENSG00000071991	CDH19	5.74221	1.00997	0.0349242	0.766021	5.57759	2.28817	4.54114	3.57165	3.84664	4.70487	8.38406	9.01574	4.92433	4.19547	12.1147
ENSG00000134262	AP4B1	11.7189	0.705924	0.0349415	0.766021	11.1552	7.62723	7.26583	7.73857	7.69327	14.1146	13.9734	11.4746	14.773	20.9774	12.1147
ENSG00000188674	C2orf80	9.19301	0.788893	0.0350837	0.766131	3.7184	9.15267	9.99051	5.95275	7.69327	3.52865	10.2472	9.83536	17.2352	12.5864	11.1828
ENSG00000168301	KCTD6	3.68082	1.30009	0.0350843	0.766131	1.8592	2.28817	0	3.57165	1.92332	3.52865	3.72625	8.19613	2.46217	7.34208	5.59139
ENSG00000148362	PAXX	4.95866	-1.15338	0.0351081	0.766131	9.29599	6.10178	3.63291	7.73857	3.84664	9.40974	3.72625	1.63923	1.23108	4.19547	3.72759
ENSG00000114790	ARHGEF26	18.707	0.616415	0.0352043	0.767056	18.592	10.6781	9.99051	10.1197	16.3482	27.053	20.4944	24.5884	25.8527	17.8308	24.2293
ENSG00000259494	MRPL46	3.19548	1.33144	0.0353942	0.767887	3.7184	2.28817	0.908229	1.78582	1.92332	1.17622	4.65781	4.09807	4.92433	3.1466	6.52328
ENSG00000141959	PFKL	36.2351	-0.417834	0.0354288	0.767887	40.9023	46.5261	38.1456	43.455	31.7347	43.52	23.289	27.0472	33.2392	40.9059	29.8207
ENSG00000010318	PHF7	1.42814	2.46098	0.0354353	0.767887	0	1.52545	0	0	0	1.17622	2.79469	2.45884	1.23108	0	6.52328
ENSG00000279176		3.6769	1.38121	0.0356184	0.768088	0	1.52545	0.908229	1.78582	4.8083	3.52865	1.86312	5.73729	2.46217	9.43981	8.38708
ENSG00000251400	ALDH7A1P1	2.78941	-1.58977	0.0356215	0.768088	1.8592	3.81361	4.54114	4.16692	4.8083	4.70487	0	3.27845	2.46217	1.04887	0
ENSG00000091129	NRCAM	129.024	0.465228	0.0356356	0.768088	107.833	68.645	102.63	98.2203	80.7794	203.486	116.445	149.17	198.204	161.526	132.329
ENSG00000142875	PRKACB	88.9479	0.278795	0.0356987	0.768088	85.5231	75.5095	78.1077	74.4093	74.0477	101.155	95.0193	103.271	108.335	103.838	79.2113
ENSG00000079950	STX7	28.538	0.473809	0.0357508	0.768088	27.888	25.9326	29.9715	17.8582	21.1565	23.5243	30.7415	36.8826	45.5501	28.3194	26.0931
ENSG00000156395	SORCS3	31.1643	0.418088	0.0357916	0.768088	26.0288	34.3225	22.7057	26.1921	27.8881	24.7006	35.3993	39.3414	32.0082	38.8081	35.4121
ENSG00000067606	PRKCZ	12.6129	-0.725174	0.0359455	0.77023	13.0144	15.2545	19.0728	14.2866	21.1565	8.23352	6.52093	6.5569	16.0041	8.39094	10.2509
ENSG00000060656	PTPRU	19.4651	-0.553517	0.0362917	0.774043	26.0288	27.458	27.2469	20.2393	21.1565	14.1146	17.6997	12.2942	17.2352	15.733	14.9104
ENSG00000102038	SMARCA1	29.9881	0.424111	0.0364093	0.774043	26.0288	28.9835	24.5222	23.811	25.0031	27.053	28.8784	33.6041	39.3947	40.9059	31.6845
ENSG00000099715	PCDH11Y	14.0885	-2.0981	0.0365535	0.774043	20.4512	41.187	30.8798	22.0252	15.3865	0	2.79469	9.83536	1.23108	0	11.1828
ENSG00000245848	CEBPA	0.702957	-2.888	0.0365648	NA	0	0.762723	0.908229	1.78582	1.92332	2.35243	0	0	0	0	0
ENSG00000112406	HECA	19.8361	0.537721	0.0365999	0.774043	20.4512	14.4917	15.4399	16.6677	17.3099	15.2908	17.6997	26.2276	27.0838	16.7819	30.7526
ENSG00000185615	PDIA2	1.05776	-2.69569	0.036602	0.774043	0	1.52545	0.908229	0.595275	3.84664	3.52865	0	0	1.23108	0	0
ENSG00000103326	CAPN15	10.1393	-0.841205	0.0366801	0.774043	14.8736	8.38995	8.17406	11.3102	22.1182	11.7622	11.1787	5.73729	7.3865	3.1466	7.45518
ENSG00000108256	NUFIP2	72.1881	0.288888	0.03669	0.774043	72.5087	73.9841	73.5665	62.5038	56.7379	54.106	79.1828	81.1417	88.638	73.4208	78.2794
ENSG00000005189	REXO5	6.34066	-0.967144	0.0368236	0.774043	5.57759	7.62723	10.8987	7.1433	8.65493	8.23352	2.79469	2.45884	7.3865	5.24434	3.72759
ENSG00000134121	CHL1	230.949	0.354138	0.0368513	0.774043	264.006	158.646	158.032	187.512	157.712	309.345	223.575	240.147	286.842	302.074	252.544
ENSG00000172380	GNG12	71.9209	-0.331561	0.0368518	0.774043	76.2271	90.764	97.1804	78.5762	73.0861	57.6346	53.099	68.0279	80.0204	58.7366	57.7776
ENSG00000136267	DGKB	30.2677	0.44119	0.0368618	0.774043	31.6064	26.6953	18.1646	23.2157	27.8881	30.5816	28.8784	42.6199	38.1636	32.5149	32.6164
ENSG00000260385		1.38002	-2.44864	0.0370691	0.774043	1.8592	3.05089	3.63291	0.595275	2.88498	1.17622	0	0	0	1.04887	0.931898
ENSG00000007402	CACNA2D2	14.0713	-0.644673	0.0370797	0.774043	20.4512	19.0681	14.5317	17.263	10.5782	18.8195	10.2472	8.19613	14.773	11.5375	9.31898
ENSG00000101384	JAG1	43.7437	0.478541	0.0371167	0.774043	33.4656	26.6953	38.1456	32.7401	38.4664	52.9298	35.3993	39.3414	67.7096	73.4208	42.8673
ENSG00000197594	ENPP1	4.67219	1.05876	0.0371239	0.774043	0	3.05089	2.72469	3.57165	2.88498	5.88108	6.52093	6.5569	7.3865	6.29321	6.52328
ENSG00000165156	ZHX1	35.1361	0.4096	0.0371371	0.774043	35.3248	29.7462	30.8798	31.5496	25.9648	30.5816	36.3309	40.9807	36.9325	55.59	32.6164
ENSG00000254911	SCARNA9	18.591	0.608156	0.0371481	0.774043	13.0144	11.4408	20.8893	10.1197	13.4632	22.3481	24.2206	27.8668	23.3906	12.5864	25.1612
ENSG00000142549	IGLON5	15.4602	-0.624588	0.0371503	0.774043	16.7328	21.3562	15.4399	26.1921	16.3482	12.9384	13.0419	9.83536	12.3108	14.6842	11.1828
ENSG00000132561	MATN2	35.0266	0.420074	0.0371571	0.774043	40.9023	23.6444	29.9715	29.1685	27.8881	34.1103	50.3043	43.4395	29.546	40.9059	35.4121
ENSG00000230006	ANKRD36BP2	14.4858	0.711168	0.0373865	0.776699	13.0144	16.7799	9.08229	15.4771	3.84664	8.23352	25.1522	11.4746	19.6973	18.8796	17.7061
ENSG00000177807	KCNJ10	88.7526	0.351198	0.0374445	0.776699	72.5087	63.306	81.7406	88.1006	59.6229	109.388	98.7456	133.597	84.9447	90.2027	94.1217
ENSG00000137193	PIM1	2.86333	-1.58709	0.0375928	0.776699	5.57759	4.57634	5.44937	1.78582	1.92332	5.88108	0.931562	2.45884	0	1.04887	1.8638
ENSG00000163882	POLR2H	5.1586	-1.08091	0.037594	0.776699	11.1552	5.33906	6.3576	6.54802	4.8083	7.0573	3.72625	4.09807	3.69325	2.09774	1.8638
ENSG00000102003	SYP	17.5617	-0.568711	0.0376122	0.776699	18.592	23.6444	20.8893	18.4535	21.1565	21.1719	21.4259	13.1138	11.0797	11.5375	12.1147
ENSG00000174996	KLC2	9.58745	-0.759501	0.0376711	0.776789	7.43679	14.4917	10.8987	10.7149	12.5016	14.1146	7.45249	4.91768	6.15541	8.39094	8.38708
ENSG00000108001	EBF3	0.78708	-3.01848	0.0377832	NA	1.8592	2.28817	2.72469	1.78582	0	0	0	0	0	0	0
ENSG00000101311	FERMT1	38.2843	0.720082	0.037791	0.778135	24.1696	17.5426	19.0728	23.2157	19.2332	75.2779	39.1256	45.8983	55.3987	72.3719	29.8207
ENSG00000135929	CYP27A1	6.07967	0.927288	0.037939	0.780053	7.43679	3.05089	3.63291	4.16692	3.84664	4.70487	8.38406	6.5569	7.3865	8.39094	9.31898
ENSG00000099954	CECR2	24.6024	0.504984	0.0380743	0.781704	13.0144	22.8817	17.2563	24.4063	22.1182	22.3481	37.2625	19.6707	23.3906	35.6615	32.6164
ENSG00000287151	C2orf27A	27.093	-0.480361	0.0382604	0.784394	27.888	25.1698	32.6962	41.0739	31.7347	25.8768	18.6312	18.8511	30.7771	22.0262	23.2974
ENSG00000004975	DVL2	17.9387	0.594274	0.0384249	0.786379	24.1696	11.4408	7.26583	13.6913	15.3865	17.6433	15.8366	18.8511	25.8527	22.0262	25.1612
ENSG00000197951	ZNF71	9.10085	-0.833661	0.0385362	0.786379	18.592	8.38995	9.08229	9.52439	7.69327	16.467	5.58937	8.19613	4.92433	4.19547	7.45518
ENSG00000119401	TRIM32	8.30366	-0.831243	0.0385743	0.786379	13.0144	7.62723	8.17406	10.1197	10.5782	12.9384	6.52093	3.27845	6.15541	7.34208	5.59139
ENSG00000196230	TUBB	107.775	-0.279429	0.0385786	0.786379	113.411	114.408	141.684	98.8156	130.786	102.331	104.335	83.6005	116.953	94.3981	84.8027
ENSG00000267532	MIR497HG	6.01433	-0.990813	0.0386336	0.786379	9.29599	8.38995	6.3576	5.35747	9.61659	8.23352	6.52093	4.09807	2.46217	2.09774	3.72759
ENSG00000131080	EDA2R	1.06969	-2.81581	0.0387202	0.787015	0	4.57634	1.81646	0.595275	3.84664	0	0	0	0	0	0.931898
ENSG00000177873	ZNF619	2.8767	1.49225	0.0388892	0.788542	3.7184	0	0	2.3811	2.88498	1.17622	4.65781	6.5569	2.46217	3.1466	4.65949
ENSG00000144036	EXOC6B	41.9633	0.379615	0.038937	0.788542	27.888	38.1361	44.5032	36.3118	45.198	28.2292	49.3728	57.3729	39.3947	43.0036	52.1863
ENSG00000153395	LPCAT1	32.5824	-0.443729	0.0389615	0.788542	35.3248	35.0852	33.6045	39.8834	32.6964	44.6962	26.0837	21.3099	28.3149	40.9059	20.5017
ENSG00000175182	FAM131A	9.73941	0.767196	0.0392065	0.79185	9.29599	7.62723	5.44937	7.73857	2.88498	11.7622	10.2472	11.4746	17.2352	9.43981	13.9785
ENSG00000188643	S100A16	10.0871	1.19401	0.0392363	0.79185	9.29599	0	2.72469	6.54802	0.961659	19.9957	14.905	11.4746	12.3108	17.8308	14.9104
ENSG00000169093	ASMTL	10.3007	-0.756855	0.0393586	0.792379	13.0144	19.0681	9.08229	13.6913	12.5016	8.23352	5.58937	8.19613	7.3865	6.29321	10.2509
ENSG00000172115	CYCS	36.4167	0.467	0.0394119	0.792379	35.3248	28.2207	33.6045	19.0488	30.7731	41.1676	29.81	47.5376	55.3987	46.1502	33.5483
ENSG00000178573	MAF	6.75856	-0.904517	0.0394296	0.792379	9.29599	9.91539	9.99051	8.92912	7.69327	5.88108	6.52093	4.91768	2.46217	3.1466	5.59139
ENSG00000031698	SARS1	28.0722	0.435429	0.0395608	0.793894	18.592	27.458	21.7975	22.6204	26.9265	27.053	30.7415	29.5061	27.0838	38.8081	38.2078
ENSG00000095794	CREM	6.29434	0.993735	0.0396817	0.794313	9.29599	3.05089	0.908229	3.57165	4.8083	5.88108	10.2472	4.09807	8.61758	9.43981	9.31898
ENSG00000086827	ZW10	6.43033	-0.982515	0.0398366	0.794313	7.43679	5.33906	9.99051	13.6913	4.8083	8.23352	4.65781	3.27845	2.46217	5.24434	5.59139
ENSG00000185920	PTCH1	59.2692	-0.329528	0.0398575	0.794313	66.9311	77.7977	61.7595	66.6708	74.0477	43.52	50.3043	50.816	50.4744	55.59	54.0501
ENSG00000184575	XPOT	36.8008	-0.417055	0.0398994	0.794313	39.0432	39.6616	51.769	38.6928	45.198	34.1103	29.81	21.3099	28.3149	37.7593	39.1397
ENSG00000137941	TTLL7	45.9819	0.579247	0.0399364	0.794313	48.3391	35.848	49.9526	38.0976	27.8881	27.053	55.8937	87.6986	28.3149	29.3683	77.3475
ENSG00000167191	GPRC5B	149.657	0.368523	0.0399381	0.794313	145.017	99.1539	126.244	130.365	120.207	176.433	164.886	240.966	119.415	126.913	196.63
ENSG00000033170	FUT8	22.0103	0.511175	0.0399784	0.794313	16.7328	16.0172	14.5317	20.2393	20.1948	23.5243	32.6047	29.5061	22.1595	16.7819	29.8207
ENSG00000205116	TMEM88B	1.49071	2.27897	0.0400283	0.794313	0	0	0	1.78582	0.961659	0	1.86312	4.09807	0	2.09774	5.59139
ENSG00000180332	KCTD4	4.33055	1.15259	0.0401802	0.794909	5.57759	0.762723	1.81646	4.16692	3.84664	1.17622	8.38406	7.37652	3.69325	5.24434	5.59139
ENSG00000183814	LIN9	1.45648	-2.39486	0.0402784	0.794909	5.57759	1.52545	0.908229	1.78582	2.88498	1.17622	0	0	1.23108	0	0.931898
ENSG00000109790	KLHL5	39.6781	-0.376978	0.0403079	0.794909	33.4656	48.0515	52.6773	47.0267	42.313	39.9914	28.8784	33.6041	36.9325	32.5149	41.0035
ENSG00000160695	VPS11	12.9498	-0.65538	0.0403924	0.794909	14.8736	16.0172	19.0728	14.2866	10.5782	18.8195	7.45249	11.4746	7.3865	9.43981	13.0466
ENSG00000204278	TMEM235	4.43398	1.14834	0.0404392	0.794909	1.8592	5.33906	1.81646	1.78582	2.88498	3.52865	8.38406	8.19613	1.23108	6.29321	7.45518
ENSG00000111058	ACSS3	3.7553	1.4553	0.0404524	0.794909	1.8592	0	0.908229	2.3811	1.92332	5.88108	3.72625	9.83536	8.61758	5.24434	0.931898
ENSG00000126261	UBA2	26.442	-0.482785	0.0404913	0.794909	24.1696	32.0344	36.3291	33.3354	29.8114	24.7006	27.9469	21.3099	27.0838	22.0262	12.1147
ENSG00000168209	DDIT4	9.73013	-0.825053	0.0405053	0.794909	7.43679	17.5426	11.807	13.096	17.3099	4.70487	9.31562	4.91768	7.3865	4.19547	9.31898
ENSG00000067798	NAV3	44.0071	0.366546	0.0406329	0.796316	44.6207	29.7462	41.7785	36.907	42.313	41.1676	51.2359	58.1925	35.7014	49.2968	53.1182
ENSG00000176463	SLCO3A1	6.13638	0.964237	0.0407612	0.79773	3.7184	3.05089	6.3576	4.16692	2.88498	5.88108	5.58937	10.655	4.92433	6.29321	13.9785
ENSG00000091542	ALKBH5	28.7947	0.428656	0.0409483	0.800034	29.7472	24.4071	22.7057	25.0015	17.3099	31.7579	30.7415	36.8826	32.0082	33.5638	32.6164
ENSG00000095951	HIVEP1	29.257	0.449209	0.0410004	0.800034	14.8736	32.0344	25.4304	32.1448	23.0798	18.8195	32.6047	30.3257	40.6257	34.6126	37.2759
ENSG00000211584	SLC48A1	22.5513	0.486129	0.0410476	0.800034	18.592	22.119	18.1646	16.6677	17.3099	22.3481	32.6047	23.7688	18.4662	27.2706	30.7526
ENSG00000157833	GAREM2	27.5797	-0.465634	0.0411482	0.800897	44.6207	23.6444	28.1551	33.9307	26.9265	32.9341	23.289	18.8511	29.546	20.9774	20.5017
ENSG00000120705	ETF1	19.0392	0.538737	0.0412815	0.801644	16.7328	19.8308	12.7152	16.6677	8.65493	19.9957	23.289	19.6707	25.8527	19.9285	26.0931
ENSG00000066032	CTNNA2	44.3519	-0.349191	0.0412992	0.801644	44.6207	45.7634	45.4114	45.2409	55.7762	58.8108	38.194	39.3414	38.1636	34.6126	41.9354
ENSG00000275832	ARHGAP23	57.6846	0.375325	0.0414031	0.801652	52.0575	46.5261	56.3102	46.4314	57.6995	48.2249	75.4565	81.9613	45.5501	45.1013	79.2113
ENSG00000157150	TIMP4	23.6304	-0.494835	0.0414711	0.801652	31.6064	29.7462	27.2469	29.7637	25.9648	19.9957	16.7681	24.5884	12.3108	16.7819	25.1612
ENSG00000126603	GLIS2	15.7626	-0.675104	0.041483	0.801652	27.888	25.9326	14.5317	17.8582	17.3099	10.586	7.45249	13.9334	13.5419	17.8308	6.52328
ENSG00000114942	EEF1B2	7.06076	-0.928921	0.041525	0.801652	7.43679	12.9663	6.3576	7.1433	14.4249	5.88108	6.52093	5.73729	2.46217	3.1466	5.59139
ENSG00000106153	CHCHD2	6.20828	-1.00016	0.041785	0.805578	7.43679	8.38995	9.99051	7.73857	5.76995	8.23352	2.79469	2.45884	6.15541	8.39094	0.931898
ENSG00000168916	ZNF608	72.1274	0.283546	0.0420627	0.809835	68.7903	68.645	57.2184	64.2897	58.6612	78.8065	81.9774	84.4201	67.7096	73.4208	89.4622
ENSG00000002586	CD99	6.38898	-1.12703	0.0422042	0.811462	7.43679	3.05089	11.807	8.92912	8.65493	11.7622	1.86312	9.83536	1.23108	1.04887	4.65949
ENSG00000105643	ARRDC2	0.796558	2.74131	0.0422656	NA	0	0	0	0.595275	0	0	0.931562	2.45884	0	1.04887	3.72759
ENSG00000109854	HTATIP2	1.47349	2.09327	0.0422667	0.811565	0	0	1.81646	0.595275	0.961659	0	2.79469	4.09807	0	3.1466	2.79569
ENSG00000095637	SORBS1	52.2895	0.405747	0.0424172	0.811638	55.7759	29.7462	43.595	42.8598	39.428	65.8681	64.2778	72.9456	59.092	41.9547	59.6414
ENSG00000139263	LRIG3	1.61992	2.03979	0.0424354	0.811638	1.8592	0	0	0.595275	0	2.35243	3.72625	3.27845	1.23108	1.04887	3.72759
ENSG00000162374	ELAVL4	5.05998	1.45689	0.0424416	0.811638	1.8592	0.762723	0.908229	4.16692	0	9.40974	9.31562	4.91768	3.69325	17.8308	2.79569
ENSG00000163328	GPR155	75.6064	0.312587	0.0425897	0.812585	65.0719	50.3397	78.1077	61.3133	70.2011	84.6876	76.3881	75.4044	86.1758	103.838	80.1432
ENSG00000003096	KLHL13	14.4175	0.604964	0.0426675	0.812585	9.29599	7.62723	11.807	11.9055	10.5782	18.8195	14.905	15.5726	18.4662	20.9774	18.638
ENSG00000125257	ABCC4	10.3125	-0.728569	0.0427047	0.812585	13.0144	12.9663	11.807	13.096	12.5016	12.9384	6.52093	10.655	2.46217	6.29321	11.1828
ENSG00000011028	MRC2	4.77853	-1.19315	0.0427324	0.812585	3.7184	3.05089	8.17406	8.92912	6.73161	7.0573	0.931562	1.63923	6.15541	5.24434	0.931898
ENSG00000116133	DHCR24	13.3425	-0.707264	0.042833	0.812585	14.8736	16.7799	24.5222	10.7149	23.0798	7.0573	8.38406	9.83536	9.84866	10.4887	11.1828
ENSG00000186193	SAPCD2	66.4391	-0.309348	0.0428384	0.812585	61.3535	91.5267	75.383	81.5526	66.3545	57.6346	63.3462	60.6514	56.6298	57.6877	58.7095
ENSG00000256637	LINC01965	0.846578	2.70826	0.0428707	NA	0	0	0.908229	0	0	0	0.931562	0	2.46217	3.1466	1.8638
ENSG00000140807	NKD1	105.539	-0.291623	0.0428908	0.812585	128.285	131.188	121.703	102.983	123.092	83.5114	79.1828	80.3221	89.8691	108.033	112.76
ENSG00000240489	SETP14	6.21974	-0.954714	0.0430659	0.814418	9.29599	9.91539	4.54114	10.1197	7.69327	5.88108	4.65781	4.09807	6.15541	4.19547	1.8638
ENSG00000004660	CAMKK1	1.296	-2.3994	0.0431021	0.814418	1.8592	2.28817	2.72469	1.78582	3.84664	0	0	0.819613	0	0	0.931898
ENSG00000132405	TBC1D14	81.2279	-0.281487	0.0432722	0.816547	81.8047	108.307	92.6393	93.4581	79.8177	71.7492	65.2093	81.9613	71.4028	74.4696	72.688
ENSG00000179455	MKRN3	13.023	-0.642984	0.0433949	0.817048	16.7328	17.5426	14.5317	13.096	17.3099	15.2908	9.31562	14.753	6.15541	7.34208	11.1828
ENSG00000147454	SLC25A37	9.98418	-0.754222	0.0434136	0.817048	7.43679	12.2036	15.4399	10.7149	13.4632	14.1146	2.79469	11.4746	7.3865	7.34208	7.45518
ENSG00000176974	SHMT1	1.87189	1.83996	0.0436938	0.817192	1.8592	0.762723	0	0	0.961659	2.35243	3.72625	2.45884	3.69325	1.04887	3.72759
ENSG00000150540	HNMT	19.6874	0.545484	0.0437364	0.817192	13.0144	12.9663	15.4399	20.8346	16.3482	17.6433	15.8366	18.8511	25.8527	34.6126	25.1612
ENSG00000099250	NRP1	4.85585	-1.09953	0.0437627	0.817192	5.57759	4.57634	6.3576	5.35747	11.5399	4.70487	2.79469	1.63923	4.92433	3.1466	2.79569
ENSG00000114757	PEX5L	7.79809	2.02709	0.0437911	0.817192	0	2.28817	8.17406	2.3811	2.88498	3.52865	17.6997	25.408	0	1.04887	22.3655
ENSG00000136160	EDNRB	37.9558	0.566424	0.0438243	0.817192	22.3104	23.6444	29.0633	39.2881	18.2715	54.106	25.1522	68.8475	44.319	44.0525	48.4587
ENSG00000126860	EVI2A	5.23616	1.32751	0.0438391	0.817192	3.7184	3.05089	4.54114	3.57165	3.84664	0	12.1103	13.1138	2.46217	0	11.1828
ENSG00000267080	ASB16-AS1	4.36544	-1.21387	0.0438807	0.817192	9.29599	2.28817	4.54114	5.35747	7.69327	7.0573	1.86312	4.09807	0	2.09774	3.72759
ENSG00000286828		0.749746	-2.87315	0.0440226	NA	1.8592	1.52545	2.72469	0	0.961659	1.17622	0	0	0	0	0
ENSG00000137818	RPLP1	26.8308	-0.500365	0.0441527	0.819374	20.4512	32.0344	40.8703	38.0976	29.8114	22.3481	32.6047	17.2119	20.9284	23.0751	17.7061
ENSG00000147044	CASK	162.394	0.276035	0.0441621	0.819374	148.736	128.137	128.968	143.461	132.709	209.367	217.985	157.366	188.356	170.965	160.286
ENSG00000167536	DHRS13	7.94659	-0.920854	0.0441706	0.819374	18.592	13.729	10.8987	7.1433	5.76995	4.70487	4.65781	3.27845	8.61758	6.29321	3.72759
ENSG00000284602		1.34176	-2.3553	0.044422	0.821832	3.7184	0.762723	0.908229	2.3811	2.88498	2.35243	0	0.819613	0	0	0.931898
ENSG00000164967	RPP25L	1.97752	-1.87642	0.0444422	0.821832	3.7184	2.28817	3.63291	1.78582	2.88498	3.52865	1.86312	0.819613	1.23108	0	0
ENSG00000286558		0.975336	2.8623	0.0445188	NA	1.8592	0	0	0	0	0	0.931562	3.27845	0	0	4.65949
ENSG00000099864	PALM	28.1099	-0.470896	0.0445342	0.821832	22.3104	35.0852	34.5127	34.5259	44.2363	19.9957	18.6312	22.1296	29.546	23.0751	25.1612
ENSG00000168405	CMAHP	1.84863	1.75634	0.0445723	0.821832	0	1.52545	1.81646	0.595275	0	1.17622	5.58937	2.45884	1.23108	3.1466	2.79569
ENSG00000105298	CACTIN	7.45309	-0.859183	0.0445919	0.821832	7.43679	7.62723	10.8987	11.3102	11.5399	7.0573	1.86312	7.37652	6.15541	4.19547	6.52328
ENSG00000125869	LAMP5	4.34769	1.33751	0.0447642	0.822921	5.57759	0.762723	1.81646	2.3811	0	5.88108	8.38406	1.63923	9.84866	3.1466	8.38708
ENSG00000105810	CDK6	21.6647	-0.508924	0.0447837	0.822921	31.6064	32.0344	20.8893	23.811	24.0415	17.6433	13.9734	14.753	22.1595	17.8308	19.5698
ENSG00000168594	ADAM29	0.961185	-2.60385	0.0448598	NA	1.8592	3.81361	1.81646	1.19055	0.961659	0	0.931562	0	0	0	0
ENSG00000276007		0.971889	-2.53211	0.0448819	NA	1.8592	3.05089	1.81646	0.595275	0.961659	1.17622	0	0	1.23108	0	0
ENSG00000111530	CAND1	77.8948	-0.288354	0.0449125	0.822921	100.397	80.8486	82.6488	85.1243	85.5877	76.4541	66.1409	74.5848	62.7852	89.1538	53.1182
ENSG00000107669	ATE1	23.0869	-0.481881	0.0449165	0.822921	29.7472	20.5935	29.0633	24.4063	32.6964	23.5243	20.4944	20.4903	16.0041	22.0262	14.9104
ENSG00000262155	LINC02175	4.34413	-1.19772	0.0450061	0.822921	1.8592	5.33906	4.54114	4.16692	10.5782	8.23352	3.72625	0.819613	2.46217	4.19547	1.8638
ENSG00000125804	FAM182A	1.0462	-2.72758	0.0450536	0.822921	0	0	1.81646	2.97637	0.961659	4.70487	0	0	0	1.04887	0
ENSG00000085433	WDR47	12.7081	0.616069	0.0450559	0.822921	9.29599	12.9663	8.17406	10.7149	10.5782	9.40974	13.0419	20.4903	13.5419	15.733	15.8423
ENSG00000133773	CCDC59	5.74924	1.03296	0.0452026	0.823668	3.7184	3.81361	3.63291	2.3811	1.92332	8.23352	7.45249	4.09807	13.5419	4.19547	10.2509
ENSG00000275004	ZNF280B	4.08406	-1.28235	0.0452668	0.823668	5.57759	3.81361	4.54114	4.7622	3.84664	10.586	2.79469	0	4.92433	3.1466	0.931898
ENSG00000100234	TIMP3	35.1989	-0.399976	0.0453883	0.823668	44.6207	41.9497	35.4209	46.4314	32.6964	36.4627	30.7415	35.2434	32.0082	19.9285	31.6845
ENSG00000133083	DCLK1	23.1176	-0.742676	0.0453945	0.823668	20.4512	20.5935	29.0633	35.1212	28.8498	36.4627	6.52093	35.2434	7.3865	9.43981	25.1612
ENSG00000180011	ZADH2	34.1253	-0.407335	0.0454129	0.823668	27.888	40.4243	46.3197	42.2645	39.428	31.7579	31.6731	21.3099	27.0838	34.6126	32.6164
ENSG00000136732	GYPC	1.02851	-2.60363	0.0454135	NA	1.8592	0	2.72469	1.19055	0.961659	3.52865	0	0	0	1.04887	0
ENSG00000140548	ZNF710	6.67929	-1.02178	0.0454442	0.823668	13.0144	3.81361	5.44937	9.52439	14.4249	5.88108	2.79469	2.45884	4.92433	8.39094	2.79569
ENSG00000205213	LGR4	17.169	-0.554831	0.0458458	0.828433	22.3104	20.5935	19.0728	26.7874	18.2715	12.9384	13.0419	14.753	12.3108	15.733	13.0466
ENSG00000155906	RMND1	4.33216	1.12515	0.045894	0.828433	5.57759	3.81361	0.908229	2.97637	2.88498	1.17622	5.58937	6.5569	8.61758	2.09774	7.45518
ENSG00000186185	KIF18B	12.2057	-0.697231	0.0460274	0.828433	13.0144	13.729	24.5222	17.263	10.5782	9.40974	11.1787	9.83536	4.92433	10.4887	9.31898
ENSG00000143409	MINDY1	23.018	0.523472	0.0460725	0.828433	20.4512	19.0681	11.807	16.0724	28.8498	19.9957	29.81	34.4237	30.7771	16.7819	25.1612
ENSG00000168502	MTCL1	25.8643	-0.509638	0.0460776	0.828433	31.6064	24.4071	33.6045	29.1685	43.2747	16.467	18.6312	15.5726	28.3149	22.0262	21.4336
ENSG00000174177	CTU2	4.55788	-1.20451	0.0460821	0.828433	11.1552	5.33906	4.54114	2.3811	4.8083	9.40974	0.931562	4.09807	2.46217	3.1466	1.8638
ENSG00000135537	AFG1L	3.87518	1.18349	0.046115	0.828433	0	3.05089	2.72469	1.78582	1.92332	4.70487	7.45249	3.27845	8.61758	6.29321	2.79569
ENSG00000148481	MINDY3	16.038	0.616288	0.0461728	0.828433	18.592	11.4408	13.6234	14.2866	11.5399	8.23352	23.289	13.9334	20.9284	29.3683	11.1828
ENSG00000166557	TMED3	12.3961	-0.662941	0.0463081	0.829813	13.0144	19.8308	9.99051	12.5008	18.2715	15.2908	9.31562	6.5569	11.0797	8.39094	12.1147
ENSG00000272077		2.68656	-1.76342	0.0464506	0.830768	7.43679	0.762723	6.3576	4.16692	1.92332	3.52865	0	3.27845	0	2.09774	0
ENSG00000171680	PLEKHG5	5.197	-1.13036	0.0465369	0.830768	7.43679	12.9663	7.26583	5.35747	6.73161	1.17622	1.86312	1.63923	4.92433	3.1466	4.65949
ENSG00000119408	NEK6	28.9205	-0.440496	0.0465851	0.830768	29.7472	28.2207	35.4209	39.2881	38.4664	24.7006	20.4944	20.4903	23.3906	26.2217	31.6845
ENSG00000166747	AP1G1	57.2117	-0.314051	0.046595	0.830768	78.0863	52.6279	63.576	53.5747	63.4695	68.2206	47.5097	45.8983	56.6298	50.3457	49.3906
ENSG00000090932	DLL3	19.4623	-0.635534	0.0466867	0.831363	29.7472	31.2716	19.0728	29.7637	15.3865	12.9384	9.31562	14.753	25.8527	15.733	10.2509
ENSG00000104332	SFRP1	19.0325	0.518389	0.0467475	0.831405	13.0144	18.3053	19.981	16.6677	11.5399	15.2908	30.7415	21.3099	18.4662	18.8796	25.1612
ENSG00000106025	TSPAN12	9.08742	-0.782898	0.0468368	0.831625	9.29599	14.4917	9.99051	14.2866	12.5016	5.88108	8.38406	6.5569	7.3865	8.39094	2.79569
ENSG00000068697	LAPTM4A	14.3696	0.578078	0.0468768	0.831625	9.29599	12.2036	10.8987	12.5008	12.5016	12.9384	22.3575	19.6707	13.5419	12.5864	19.5698
ENSG00000108639	SYNGR2	2.35984	1.6011	0.0472466	0.837142	0	2.28817	0.908229	0	3.84664	0	4.65781	2.45884	4.92433	3.1466	3.72759
ENSG00000108528	SLC25A11	13.2536	-0.67273	0.0474419	0.839556	16.7328	14.4917	12.7152	11.3102	24.0415	16.467	13.9734	5.73729	13.5419	8.39094	8.38708
ENSG00000144119	C1QL2	10.7915	0.727806	0.0479409	0.846205	11.1552	6.10178	8.17406	8.33384	3.84664	12.9384	12.1103	12.2942	18.4662	17.8308	7.45518
ENSG00000103966	EHD4	33.4927	0.458283	0.0479715	0.846205	37.184	17.5426	26.3386	27.9779	24.0415	41.1676	29.81	33.6041	41.8568	36.7104	52.1863
ENSG00000007237	GAS7	17.8951	0.84279	0.047996	0.846205	13.0144	11.4408	16.3481	16.6677	13.4632	8.23352	27.9469	42.6199	7.3865	5.24434	34.4802
ENSG00000011260	UTP18	7.97729	0.87237	0.0480909	0.846828	5.57759	6.10178	9.99051	1.78582	5.76995	5.88108	15.8366	5.73729	12.3108	9.43981	9.31898
ENSG00000187984	ANKRD19P	0.758769	-2.93436	0.0481642	NA	1.8592	0	1.81646	1.78582	2.88498	0	0	0	0	0	0
ENSG00000164741	DLC1	30.0204	0.454797	0.0481749	0.846934	33.4656	28.2207	20.8893	27.9779	32.6964	11.7622	36.3309	39.3414	24.6217	36.7104	38.2078
ENSG00000180530	NRIP1	42.9162	0.349964	0.0482563	0.846934	37.184	44.2379	39.9621	32.7401	34.6197	39.9914	53.099	42.6199	56.6298	38.8081	52.1863
ENSG00000185745	IFIT1	5.24253	1.0579	0.0483516	0.846934	1.8592	3.05089	3.63291	7.1433	2.88498	1.17622	5.58937	9.01574	11.0797	9.43981	2.79569
ENSG00000026297	RNASET2	3.36089	-1.3022	0.048363	0.846934	3.7184	5.33906	6.3576	5.95275	3.84664	2.35243	0	3.27845	1.23108	2.09774	2.79569
ENSG00000223403	MEG9	0.752193	3.22429	0.0483931	NA	0	0	0	0	0	0	1.86312	0.819613	0	0	5.59139
ENSG00000049130	KITLG	2.14827	-1.83636	0.0483946	0.846934	1.8592	6.10178	1.81646	5.35747	2.88498	1.17622	0	1.63923	0	0	2.79569
ENSG00000280190		0.98465	2.34689	0.0484365	NA	0	0.762723	0	0	0.961659	0	0.931562	0.819613	2.46217	2.09774	2.79569
ENSG00000110427	KIAA1549L	23.9552	-0.550145	0.0485951	0.848201	37.184	30.5089	38.1456	22.6204	20.1948	19.9957	27.0153	18.0315	18.4662	22.0262	9.31898
ENSG00000215196	BASP1-AS1	6.34796	-0.981366	0.0486031	0.848201	14.8736	6.10178	8.17406	5.95275	11.5399	3.52865	4.65781	4.09807	1.23108	3.1466	6.52328
ENSG00000152689	RASGRP3	2.82077	1.48643	0.0486457	0.848201	0	0.762723	1.81646	2.3811	3.84664	0	9.31562	4.91768	1.23108	2.09774	4.65949
ENSG00000259439	LINC01833	0.826035	-3.04042	0.0488141	NA	1.8592	0.762723	4.54114	0	1.92332	0	0	0	0	0	0
ENSG00000109685	NSD2	68.5259	-0.279041	0.0489245	0.852018	61.3535	75.5095	75.383	69.6471	90.396	74.1017	61.4831	63.9298	54.1677	59.7855	68.0285
ENSG00000118260	CREB1	42.7235	-0.341431	0.0490765	0.853193	40.9023	46.5261	43.595	47.0267	55.7762	48.2249	37.2625	36.8826	44.319	37.7593	31.6845
ENSG00000168314	MOBP	97.5749	1.06964	0.0491284	0.853193	91.1007	54.916	79.0159	69.6471	74.0477	22.3481	171.407	227.033	59.092	26.2217	198.494
ENSG00000138182	KIF20B	7.99706	-0.837209	0.0491837	0.853193	11.1552	12.9663	11.807	8.92912	11.5399	3.52865	5.58937	7.37652	7.3865	2.09774	5.59139
ENSG00000110455	ACCS	0.7868	2.62855	0.0492355	NA	0	0	0	0	0.961659	0	1.86312	0.819613	0	3.1466	1.8638
ENSG00000126878	AIF1L	27.4264	0.536261	0.0495623	0.854513	20.4512	21.3562	22.7057	20.8346	18.2715	34.1103	36.3309	37.7022	25.8527	14.6842	49.3906
ENSG00000185668	POU3F1	1.28806	2.18687	0.0496661	0.854513	0	0.762723	0.908229	0	0	1.17622	0.931562	0.819613	2.46217	5.24434	1.8638
ENSG00000114745	GORASP1	20.2143	-0.514379	0.0496998	0.854513	26.0288	20.5935	24.5222	29.7637	21.1565	17.6433	15.8366	18.8511	20.9284	16.7819	10.2509
ENSG00000279608		2.12045	-1.75863	0.0497215	0.854513	3.7184	1.52545	3.63291	5.95275	2.88498	1.17622	1.86312	1.63923	0	0	0.931898
ENSG00000036672	USP2	11.0402	0.759758	0.0497618	0.854513	14.8736	9.15267	5.44937	8.92912	7.69327	5.88108	19.5628	21.3099	7.3865	6.29321	14.9104
ENSG00000125703	ATG4C	7.3263	0.845567	0.0497812	0.854513	5.57759	4.57634	4.54114	7.73857	2.88498	7.0573	12.1103	11.4746	7.3865	4.19547	13.0466
ENSG00000138829	FBN2	23.3778	-0.498469	0.0497885	0.854513	33.4656	25.1698	36.3291	29.7637	16.3482	21.1719	24.2206	18.0315	17.2352	16.7819	18.638
ENSG00000119950	MXI1	22.9052	0.553954	0.0498572	0.85466	9.29599	16.0172	19.981	22.6204	27.8881	16.467	25.1522	40.161	16.0041	22.0262	36.344
ENSG00000197019	SERTAD1	1.3729	-2.45445	0.0499308	0.854893	1.8592	2.28817	6.3576	0.595275	0.961659	1.17622	0	0	0	0	1.8638

## Sheet: Table S2
Table S2: the results of IPA analysis of human DEGs
© 2000-2022 QIAGEN. All rights reserved.
Ingenuity Canonical Pathways (nervous tissue)	-log(p-value)	p-value	Ratio	z-score	Molecules
Estrogen Receptor Signaling	1.53	0.0295121	6,65E−02	−2,982	ATP5F1B,CACNA1A,CACNA1C,CACNA2D1,CACNA2D2,CREB1,FOXG1,FOXO4,GNAI1,GNB4,GNG12,GNG4,IGF1R,MMP17,NOTCH1,NRIP1,PIK3R1,PLCH2,PPP1R12A,PRKACB,PRKCB,PRKCZ,RAP2A,VEGFA,VEGFB
Oxytocin In Brain Signaling Pathway	2.71	0.00194984	9,77E−02	−2,668	CACNA1A,CACNA1C,CACNA2D1,CACNA2D2,CAMKK1,CREB1,GNAI1,GNB4,GNG12,GNG4,MEF2A,PIK3R1,PLAAT3,PRKCB,PRKCZ,RAP2A,TLR4
Oxytocin Signaling Pathway	1.98	0.0104713	7,81E−02	−2,236	CACNA1A,CACNA1C,CACNA2D1,CACNA2D2,CAMKK1,CHP1,CREB1,GNAI1,GNB4,GNG12,GNG4,MYO10,MYO18A,PIK3R1,PPP1R12A,PPP1R14A,PRKACB,PRKCB,PRKCZ,RAP2A
G Beta Gamma Signaling	2.01	0.00977237	9,6E−02	−2,111	CACNA1A,CACNA1C,CACNA2D1,CACNA2D2,GNAI1,GNB4,GNG12,GNG4,PRKACB,PRKCB,PRKCZ,RAP2A
α-Adrenergic Signaling	1.02	0.0954993	7,62E−02	−2,000	GNAI1,GNB4,GNG12,GNG4,PRKACB,PRKCB,PRKCZ,RAP2A
Endocannabinoid Neuronal Synapse Pathway	2.02	0.00954993	9,29E−02	−1,897	CACNA1A,CACNA1C,CACNA2D1,CACNA2D2,CHP1,GNAI1,GNB4,GNG12,GNG4,GRIA4,GRIN2A,PLCH2,PRKACB
Ephrin Receptor Signaling	1.89	0.0128825	8,25E−02	−1,897	CREB1,EFNA2,EPHB2,FGF1,FYN,GNAI1,GNB4,GNG12,GNG4,GRIN2A,ITGA9,RAP2A,RAPGEF1,SORBS1,VEGFA,VEGFB
IL-3 Signaling	1.34	0.0457088	9,46E−02	−1,890	CHP1,GAB2,PIK3R1,PRKCB,PRKCZ,RAP2A,RAPGEF1
Synaptic Long Term Depression	1.88	0.0131826	8,43E−02	−1,807	CACNA1A,CACNA1C,CACNA2D1,CACNA2D2,GNAI1,GRIA4,GRM3,IGF1R,NOS1,PLAAT3,PLCH2,PPP2R2B,PRKCB,PRKCZ,RAP2A
Synaptogenesis Signaling Pathway	1.74	0.018197	7,19E−02	−1,789	CACNA2D1,CACNA2D2,CDH1,CDH22,CDH23,CDH8,CPLX2,CREB1,EFNA2,EIF4EBP2,EPHB2,FYN,GRIA4,GRIN2A,GRM3,LRRTM2,PIK3R1,PRKACB,RAP2A,RAPGEF1,SYT12,THBS4
Synaptic Long Term Potentiation	2.46	0.00346737	1,05E−01	−1,732	CACNA1C,CHP1,CREB1,GRIA4,GRIN2A,GRM3,PLCH2,PPP1R12A,PPP1R14A,PRKACB,PRKCB,PRKCZ,RAP2A
ERK/MAPK Signaling	1.05	0.0891251	6,74E−02	−1,732	CREB1,DUSP4,ELK3,FYN,ITGA9,PIK3R1,PPP1R12A,PPP1R14A,PPP2R2B,PRKACB,PRKCB,RAP2A,RAPGEF1
Cardiac β-adrenergic Signaling	1.63	0.0234423	8,05E−02	−1,633	AKAP6,CACNA1A,CACNA1C,CACNA2D1,CACNA2D2,ENPP1,GNAI1,GNB4,GNG12,GNG4,PPP1R12A,PPP1R14A,PPP2R2B,PRKACB
VEGF Family Ligand-Receptor Interactions	1.24	0.057544	8,97E−02	−1,633	NRP1,PIK3R1,PRKCB,PRKCZ,RAP2A,VEGFA,VEGFB
Role of NFAT in Cardiac Hypertrophy	1.9	0.0125893	8,1E−02	−1,604	CACNA1A,CACNA1C,CACNA2D1,CACNA2D2,CHP1,GNAI1,GNB4,GNG12,GNG4,IGF1R,MEF2A,PIK3R1,PLCH2,PRKACB,PRKCB,PRKCZ,RAP2A
GPCR-Mediated Nutrient Sensing in Enteroendocrine Cells	2.07	0.00851138	1,02E−01	−1,508	CACNA1A,CACNA1C,CACNA2D1,CACNA2D2,GNAI1,GNG12,GNG4,PLCH2,PRKACB,PRKCB,PRKCZ
Thrombin Signaling	1.6	0.0251189	7,62E−02	−1,508	ARHGEF12,ARHGEF26,CREB1,FNBP1,GNAI1,GNB4,GNG12,GNG4,PIK3R1,PLCH2,PPP1R12A,PRKCB,PRKCZ,RAP2A,RHOT2,RHOU
Systemic Lupus Erythematosus In B Cell Signaling Pathway	1.36	0.0436516	7,11E−02	−1,500	CD22,CHP1,FOXG1,FOXO4,FYN,GAB1,INPP5F,INPPL1,IRAK1,PIK3R1,PRKCB,PRKCZ,RAP2A,RASGRP3,SYNJ2,TRAF4
P2Y Purigenic Receptor Signaling Pathway	1.59	0.025704	8,66E−02	−1,414	CREB1,GNAI1,GNB4,GNG12,GNG4,PIK3R1,PLCH2,PRKACB,PRKCB,PRKCZ,RAP2A
Nitric Oxide Signaling in the Cardiovascular System	1.56	0.0275423	8,93E−02	−1,414	CACNA1A,CACNA1C,CACNA2D1,CACNA2D2,PIK3R1,PRKACB,PRKCB,PRKCZ,VEGFA,VEGFB
CXCR4 Signaling	1.27	0.0537032	7,5E−02	−1,414	ELMO1,FNBP1,GNAI1,GNB4,GNG12,GNG4,PIK3R1,PRKCB,PRKCZ,RAP2A,RHOT2,RHOU
mTOR Signaling	1.26	0.0549541	7,14E−02	−1,414	DDIT4,EIF4EBP2,FNBP1,PIK3R1,PPP2R2B,PRKCB,PRKCZ,RAP2A,RHOT2,RHOU,RPS25,RPS3,VEGFA,VEGFB
Pulmonary Healing Signaling Pathway	1.38	0.0416869	7,6E−02	−1,387	BMP4,CDH1,FGFR2,FYN,JAG1,MMP17,NOTCH1,PRKCB,PRKCZ,RAP2A,TLR4,VEGFA,VEGFB
Endocannabinoid Developing Neuron Pathway	1.01	0.0977237	7,32E−02	−1,342	CREB1,GNAI1,GNB4,GNG12,GNG4,PIK3R1,PRKACB,RAP2A,STMN2
Dopamine-DARPP32 Feedback in cAMP Signaling	3.6	0.000251189	1,1E−01	−1,291	CACNA1A,CACNA1C,CACNA2D1,CACNA2D2,CAMKK1,CHP1,CREB1,CREM,GNAI1,GRIN2A,KCNJ10,NOS1,PLCH2,PPP1R12A,PPP1R14A,PPP2R2B,PRKACB,PRKCB,PRKCZ
Pulmonary Fibrosis Idiopathic Signaling Pathway	1.2	0.0630957	6,51E−02	−1,147	ADAMTS1,BIRC5,CDH1,COL20A1,COL4A5,COL7A1,COL9A2,COL9A3,EIF4EBP2,FGFR2,FGFRL1,FOXG1,FOXO4,JAG1,LPAR1,MMP17,NOTCH1,PIK3R1,RAP2A
Androgen Signaling	1.26	0.0549541	7,45E−02	−1,134	CACNA1A,CACNA1C,CACNA2D1,CACNA2D2,GNAI1,GNB4,GNG12,GNG4,POLR2H,PRKACB,PRKCB,PRKCZ
Apelin Endothelial Signaling Pathway	1.11	0.0776247	7,41E−02	−1,134	GNAI1,GNB4,GNG12,GNG4,MEF2A,PIK3R1,PRKCB,PRKCZ,RAP2A,TEK
Gαi Signaling	1.06	0.0870964	7,25E−02	−1,134	CHRM2,GNAI1,GNB4,GNG12,GNG4,GPR17,GRM3,LPAR1,PRKACB,RAP2A
Insulin Receptor Signaling	2.72	0.00190546	1,08E−01	−1,069	ASIC2,FOXO4,FYN,GAB1,INPP5F,INPPL1,PIK3R1,PPP1R12A,PPP1R14A,PRKACB,PRKCZ,RAP2A,RAPGEF1,SYNJ2
D-myo-inositol (1,3,4)-trisphosphate Biosynthesis	2.24	0.0057544	2,35E−01	−1,000	INPP5F,INPPL1,MINPP1,SYNJ2
Superpathway of D-myo-inositol (1,4,5)-trisphosphate Metabolism	1.83	0.0147911	1,82E−01	−1,000	INPP5F,INPPL1,MINPP1,SYNJ2
Sonic Hedgehog Signaling	1.47	0.0338844	1,43E−01	−1,000	GLIS2,HHIP,PRKACB,PTCH1
Fc Epsilon RI Signaling	1.36	0.0436516	8,57E−02	−1,000	FYN,GAB1,INPP5F,INPPL1,PIK3R1,PRKCB,PRKCZ,RAP2A,SYNJ2
Notch Signaling	1.1	0.0794328	1,08E−01	−1,000	DLL1,DLL3,JAG1,NOTCH1
G-Protein Coupled Receptor Signaling	1.52	0.0301995	6,07E−02	−0,973	ADGRA1,CALCRL,CHP1,CHRM2,CREB1,DUSP4,EDNRB,ENPP1,FOXG1,FOXO4,FYN,GALR1,GNAI1,GNB4,GNG12,GNG4,GPR155,GPR17,GPR37,GPR37L1,GPR75,GPRC5B,GRM3,LGR4,LPAR1,MAP3K11,MAP3K13,MAP3K15,MEF2A,PIK3R1,PRKACB,PRKCB,RAP2A,RAPGEF1,S1PR5,SIX1,SIX3,SIX4,VIPR2
Leukocyte Extravasation Signaling	1.18	0.0660693	7,23E−02	−0,905	CD99,CTNNA1,CTNNA2,CTNNA3,DLC1,GNAI1,MMP17,PIK3R1,PRKCB,PRKCZ,TIMP3,TIMP4
Tumor Microenvironment Pathway	1.07	0.0851138	7,1E−02	−0,905	FGF1,FGF12,FOXG1,FOXO4,HLA-A,MMP17,PIK3R1,RAP2A,SPP1,VEGFA,VEGFB
Phospholipase C Signaling	1.28	0.0524807	6,83E−02	−0,832	ARHGEF12,CHP1,CREB1,FNBP1,FYN,GNB4,GNG12,GNG4,ITGA9,MEF2A,PPP1R12A,PPP1R14A,PRKCB,PRKCZ,RAP2A,RHOT2,RHOU
TEC Kinase Signaling	1.4	0.0398107	7,65E−02	−0,707	FNBP1,FYN,GNAI1,GNB4,GNG12,GNG4,ITGA9,PIK3R1,PRKCB,PRKCZ,RHOT2,RHOU,TLR4
Neuropathic Pain Signaling In Dorsal Horn Neurons	2.02	0.00954993	1,05E−01	−0,632	CREB1,GPR37,GRIA4,GRIN2A,GRM3,PIK3R1,PLCH2,PRKACB,PRKCB,PRKCZ
RHOA Signaling	1.85	0.0141254	9,48E−02	−0,632	ANLN,ARHGEF12,DLC1,IGF1R,LPAR1,PFN2,PLEKHG5,PPP1R12A,SEPTIN4,SEPTIN7,SEPTIN9
ILK Signaling	1.54	0.0288403	7,82E−02	−0,632	CDH1,CREB1,FBLIM1,FNBP1,MYO10,MYO18A,PIK3R1,PPP1R12A,PPP2R2B,RHOT2,RHOU,TMSB10/TMSB4X,VEGFA,VEGFB
IL-8 Signaling	1.81	0.0154882	8,08E−02	−0,577	CDH1,FNBP1,GNAI1,GNB4,GNG12,GNG4,IRAK1,PIK3R1,PRKCB,PRKCZ,RAP2A,RHOT2,RHOU,TEK,VEGFA,VEGFB
Calcium Signaling	1.22	0.060256	7,04E−02	−0,577	CACNA1A,CACNA1C,CACNA2D1,CACNA2D2,CAMKK1,CHP1,CREB1,GRIA4,GRIN2A,MEF2A,MYO10,MYO18A,PRKACB,RAP2A
Colorectal Cancer Metastasis Signaling	1.1	0.0794328	6,53E−02	−0,577	BIRC5,CDH1,FNBP1,GNAI1,GNB4,GNG12,GNG4,MMP17,PIK3R1,PRKACB,RAP2A,RHOT2,RHOU,TLR4,VEGFA,VEGFB
Integrin Signaling	1.05	0.0891251	6,74E−02	−0,577	CAPN3,CAPN5,FNBP1,FYN,ITGA9,MAP3K11,PFN2,PIK3R1,PPP1R12A,RAP2A,RAPGEF1,RHOT2,RHOU
Cardiac Hypertrophy Signaling (Enhanced)	1.17	0.0676083	5,95E−02	−0,426	CACNA1A,CACNA1C,CACNA2D1,CACNA2D2,CHP1,DVL2,EDNRB,ENPP1,FGF1,FGF12,FGFR2,FGFRL1,GNAI1,GNB4,GNG12,GNG4,IGF1R,INPP5F,ITGA9,MAP3K11,MAP3K13,MAP3K15,MEF2A,PIK3R1,PLCH2,PRKACB,PRKCB,PRKCZ,RAP2A
Netrin Signaling	2.57	0.00269153	1,34E−01	−0,333	ABLIM3,CACNA1A,CACNA1C,CACNA2D1,CACNA2D2,CHP1,PRKACB,UNC5A,UNC5D
GNRH Signaling	2.03	0.00933254	8,56E−02	−0,333	CACNA1A,CACNA1C,CACNA2D1,CACNA2D2,CREB1,GNAI1,GNB4,GNG12,GNG4,MAP3K11,MAP3K13,MAP3K15,PRKACB,PRKCB,PRKCZ,RAP2A
HGF Signaling	1.68	0.020893	8,94E−02	−0,333	ELK3,GAB1,ITGA9,MAP3K11,MAP3K13,MAP3K15,PIK3R1,PRKCB,PRKCZ,RAP2A,RAPGEF1
NGF Signaling	1.43	0.0371535	8,47E−02	−0,333	CREB1,GAB1,MAP3K11,MAP3K13,MAP3K15,PIK3R1,PRKCZ,RAP2A,TRAF4,TRIO
PTEN Signaling	1.25	0.0562341	7,64E−02	−0,333	FGFR2,FOXG1,FOXO4,IGF1R,INPP5F,INPPL1,ITGA9,PIK3R1,PRKCZ,RAP2A,SYNJ2
AMPK Signaling	1.21	0.0616595	6,78E−02	−0,333	CHRM2,CPT1A,CREB1,FASN,FOXG1,FOXO4,GNAI1,GNB4,GNG12,GNG4,HMGCR,PFKL,PIK3R1,PPP2R2B,PRKACB,TBC1D1
White Adipose Tissue Browning Pathway	1.57	0.0269153	8,59E−02	−0,302	BMP7,CACNA1A,CACNA1C,CACNA2D1,CACNA2D2,CREB1,DIO2,FGFR2,FGFRL1,PRKACB,VEGFA
Epithelial Adherens Junction Signaling	1.13	0.074131	7,28E−02	−0,302	CDH1,CTNNA1,CTNNA2,DLL1,FGF1,FYN,IGF1R,NOTCH1,PPP2R2B,RAP2A,RAPGEF1
Production of Nitric Oxide and Reactive Oxygen Species in Macrophages	1.38	0.0416869	7,6E−02	−0,277	FNBP1,MAP3K11,MAP3K13,MAP3K15,PIK3R1,PPP1R12A,PPP1R14A,PPP2R2B,PRKCB,PRKCZ,RHOT2,RHOU,TLR4
Cardiac Hypertrophy Signaling	2.79	0.00162181	8,87E−02	−0,243	CACNA1A,CACNA1C,CACNA2D1,CACNA2D2,CHP1,CREB1,FNBP1,GNAI1,GNB4,GNG12,GNG4,IGF1R,MAP3K11,MAP3K13,MAP3K15,MEF2A,PIK3R1,PLCH2,PRKACB,RAP2A,RHOT2,RHOU
CREB Signaling in Neurons	2.1	0.00794328	6,73E−02	−0,174	ADGRA1,CACNA1A,CACNA1C,CACNA2D1,CACNA2D2,CALCRL,CHRM2,CREB1,EDNRB,FGFR2,GALR1,GNAI1,GNB4,GNG12,GNG4,GPR155,GPR17,GPR37,GPR37L1,GPR75,GPRC5B,GRIA4,GRIN2A,GRM3,IGF1R,LGR4,LPAR1,PIK3R1,PLCH2,POLR2H,PRKACB,PRKCB,PRKCZ,RAP2A,S1PR5,VEGFA,VIPR2
Neurovascular Coupling Signaling Pathway	1.49	0.0323594	7,54E−02	2.324	APP,CACNA1A,CACNA1C,CACNA2D1,CACNA2D2,CHRM2,GRIA4,GRIN2A,KCNJ10,NOS1,PLAAT3,PPP1R12A,PRKACB,SLC1A2,SLC1A3
Osteoarthritis Pathway	2.8	0.00158489	9,45E−02	1.941	ANXA2,CREB1,CTNNA1,CTNNA2,DDIT4,EPAS1,GLIS2,HTRA1,IL1RAP,ITGA9,JAG1,NOTCH1,PTCH1,SIK3,SPP1,TIMP3,TLR4,VEGFA,VEGFB
B Cell Receptor Signaling	1.73	0.0186209	8,28E−02	0.832	CD22,CREB1,EBF1,GAB1,GAB2,INPP5F,INPPL1,MAP3K11,MAP3K13,MAP3K15,PIK3R1,PRKCB,RAP2A,SYNJ2
SAPK/JNK Signaling	1.32	0.047863	8,41E−02	0.816	DUSP4,GAB1,GNB4,GNG12,GNG4,MAP3K11,MAP3K13,PIK3R1,RAP2A
Amyotrophic Lateral Sclerosis Signaling	3.99	0.000102329	1,36E−01	0.632	CACNA1A,CACNA1C,CACNA2D1,CACNA2D2,CAPN3,CAPN5,CYCS,GLUL,GRIA4,GRIN2A,NOS1,PIK3R1,SLC1A2,VEGFA,VEGFB
Corticotropin Releasing Hormone Signaling	1.95	0.0112202	9,09E−02	0.577	CACNA1A,CACNA1C,CACNA2D1,CACNA2D2,CREB1,GNAI1,MEF2A,NOS1,PRKACB,PRKCB,PRKCZ,PTCH1,VEGFA
Breast Cancer Regulation by Stathmin1	2.09	0.00812831	6,77E−02	0.522	ADGRA1,ARHGEF12,CALCRL,CDK6,CHRM2,CREB1,E2F3,E2F7,EDNRB,GALR1,GNB4,GNG12,GNG4,GPR155,GPR17,GPR37,GPR37L1,GPR75,GPRC5B,GRM3,LGR4,LPAR1,PIK3R1,PPP1R12A,PPP1R14A,PPP2R2B,PRKACB,PRKCB,PRKCZ,RAP2A,S1PR5,TUBB,TUBB2B,VEGFA,VEGFB,VIPR2
Neuroprotective Role of THOP1 in Alzheimer's Disease	1.1	0.0794328	8,33E−02	0.447	APP,C1R,CREB1,HLA-A,HTRA1,PRKACB,TMPRSS9
Xenobiotic Metabolism CAR Signaling Pathway	14.8	1.58489e-15	4,58E−02	0.378	ABCC1,CHST15,CHST3,NRIP1,PPP2R2B,PRKCB,PRKCZ
Glioma Invasiveness Signaling	1.48	0.0331131	1,01E−01	0.378	FNBP1,PIK3R1,RAP2A,RHOT2,RHOU,TIMP3,TIMP4
FGF Signaling	1.19	0.0645654	8,75E−02	0.378	CREB1,FGF1,FGF12,FGFR2,FGFRL1,GAB1,PIK3R1
Autophagy	11.9	1.25893e-12	4,88E−02	0.333	ATG2B,CHP1,CREB1,LAMP2,PIK3R1,PPP2R2B,PRKACB,TLR4,VEGFA,VPS11
Wound Healing Signaling Pathway	148	1e-148	5,37E−02	0.302	COL20A1,COL4A5,COL7A1,COL9A2,COL9A3,FGFR2,IL1RAP,LAMB1,RAP2A,VEGFA,VEGFB
Senescence Pathway	119	1e-119	6,25E−02	0.258	CACNA1A,CACNA1C,CACNA2D1,CACNA2D2,CAPN3,CAPN5,CDK6,CHP1,DHCR24,E2F3,E2F7,ELK3,FOXO4,PIK3R1,PPP2R2B,PRKCZ,RAP2A
Adrenomedullin signaling pathway	148000000	0	3,28E−02	0	CALCRL,GPR37,PIK3R1,PLCH2,PRKACB,RAP2A
PPARα/RXRα Activation	14800000	0	4,49E−02	0	CAND1,FASN,IL1RAP,NR2F1,PLCH2,PRKACB,PRKCB,RAP2A
NAD Signaling Pathway	11900000	0	3,73E−02	0	H1-0,PIK3R1,POLR2H,SIRT2,VEGFA
PI3K/AKT Signaling	1480000	0	4,92E−02	0	GAB1,GAB2,INPP5F,INPPL1,ITGA9,PIK3R1,PPP2R2B,RAP2A,SYNJ2
Natural Killer Cell Signaling	1190000	0	4,94E−02	0	FYN,HLA-A,HSPA1A/HSPA1B,MAP3K11,MAP3K13,MAP3K15,PIK3R1,RAP2A
D-myo-inositol (1,4,5,6)-Tetrakisphosphate Biosynthesis	148000	0	6,1E−02	0	DOT1L,DUSP4,ENPP1,HACD2,INPP5F,INPPL1,MINPP1,PPP1R12A,PPP1R14A,PPP2R2B
D-myo-inositol (3,4,5,6)-tetrakisphosphate Biosynthesis	119000	0	6,1E−02	0	DOT1L,DUSP4,ENPP1,HACD2,INPP5F,INPPL1,MINPP1,PPP1R12A,PPP1R14A,PPP2R2B
PKCθ Signaling in T Lymphocytes	14800	0	8,11E−02	0	CACNA1A,CACNA1C,CACNA2D1,CACNA2D2,CHP1,FYN,HLA-A,MAP3K11,MAP3K13,MAP3K15,PIK3R1,RAP2A
Cholecystokinin/Gastrin-mediated Signaling	11900	0	7,27E−02	0	CREM,FNBP1,MEF2A,PRKCB,PRKCZ,RAP2A,RHOT2,RHOU
GP6 Signaling Pathway	1480	0	1,07E−01	0	COL20A1,COL4A5,COL7A1,COL9A2,COL9A3,FYN,LAMA4,LAMB1,LAMB2,PIK3R1,PRKCB,PRKCZ
Signaling by Rho Family GTPases	1190	0	8,03E−02	0	ARHGEF12,CDH1,CDH22,CDH23,CDH8,FNBP1,GNAI1,GNB4,GNG12,GNG4,ITGA9,MAP3K11,PIK3R1,PPP1R12A,PRKCZ,RHOT2,RHOU,SEPTIN4,SEPTIN7,SEPTIN9

## Sheet: Table S3
Table S3: mouse DEGs PSEN1 ΔE9 vs. CTRL						AD2	AD2	AD2	AD2	AD2	AD3	AD2	AD2	AD3	AD3	AD2
						CTRL	CTRL	CTRL	CTRL	CTRL	CTRL	PSEN1 ΔE9	PSEN1 ΔE9	PSEN1 ΔE9	PSEN1 ΔE9	PSEN1 ΔE9
	external_gene_name	baseMean	log2FoldChange	pvalue	padj	X54_S4	X56_S6	X57_S7	X61_S10	X62_S5	X67_S2	X58_S8	X60_S9	X68_S1	X69_S11	X73_S3
ENSMUSG00000026841	Fibcd1	1575.17	-0.338638	5.60744e-05	0.471277	1531.24	1925.16	1784.4	1767.87	1682.95	1746.87	1499.24	1184.15	1643.67	1203.57	1357.73
ENSMUSG00000044548	Dact1	99.3609	0.478448	0.000267642	0.999224	89.2884	76.0302	70.334	88.0462	74.5057	105.503	128.231	125.505	121.996	113.098	100.432
ENSMUSG00000020635	Fkbp1b	172.86	-0.350142	0.000496679	0.999224	185.761	206.502	190.162	207.758	197.221	162.456	172.582	136.043	144.296	152.767	145.911
ENSMUSG00000022262	Dnah5	223.705	0.314238	0.000502411	0.999224	219.629	222.459	177.138	184.588	193.934	209.139	282.494	247.178	254.486	233.793	235.921
ENSMUSG00000026062	Slc9a2	392.622	-0.285072	0.00177009	0.999224	349.97	431.777	436.331	441.003	442.652	460.292	405.905	314.241	381.729	307.222	347.723
ENSMUSG00000032332	Col12a1	231.824	0.349349	0.00369022	0.999224	199.103	218.704	157.6	176.092	243.239	241.817	317.203	261.548	245.304	258.269	231.184
ENSMUSG00000052331	Ankrd44	183.488	0.280801	0.0044864	0.999224	185.761	166.14	165.415	149.061	168.734	171.793	194.757	217.478	163.973	221.132	214.129
ENSMUSG00000074971	Fibin	19.6856	0.991388	0.00487583	0.999224	9.23673	15.0183	10.4199	8.49568	14.2437	24.2751	36.6375	31.6157	19.6768	34.6047	12.3172
ENSMUSG00000016942	Tmprss6	8.16409	-1.30414	0.00497229	0.999224	11.2893	7.50916	20.8397	10.8127	9.86105	7.46925	2.89243	6.70637	2.62357	5.0641	4.73737
ENSMUSG00000078612	Fyb2	49.8908	-0.539564	0.00511469	0.999224	52.3415	56.3187	63.8216	66.4208	51.4966	57.8867	34.7092	22.9933	47.2242	47.2649	48.3212
ENSMUSG00000041552	Ptchd1	92.5037	0.421317	0.00546308	0.999224	94.4199	89.1713	56.0067	88.8185	73.41	75.6261	114.733	109.218	133.802	97.0619	85.2726
ENSMUSG00000103793	Pcdhga6	247.755	0.283964	0.00596334	0.999224	240.155	190.545	207.095	193.856	276.109	244.618	273.817	261.548	306.958	254.893	275.715
ENSMUSG00000018830	Myh11	108.328	0.389489	0.00600085	0.999224	89.2884	92.9258	88.5688	79.5505	111.759	109.238	159.084	103.47	103.631	129.979	124.119
ENSMUSG00000114470	Gm49395	1.60964	3.12439	0.00608795	0.999224	0	0	1.30248	0	0	0.933656	5.78487	4.79026	1.31178	1.68803	1.89495
ENSMUSG00000085881	Gm15912	27.8646	-0.660919	0.00609522	0.999224	36.9469	27.2207	32.562	28.5764	41.6355	34.5453	12.5339	20.1191	19.6768	26.1645	26.5293
ENSMUSG00000081302	Gm12020	30.2226	-0.600421	0.00658474	0.999224	33.868	41.3004	31.2596	44.0231	30.6788	33.6116	20.247	25.8674	18.365	29.5406	23.6868
ENSMUSG00000037627	Rgs22	37.9809	0.61289	0.00692619	0.999224	42.0784	24.4048	33.8645	19.3084	35.0615	29.877	44.3506	62.2734	49.8478	38.8248	37.8989
ENSMUSG00000082823	Gm15828	64.6328	0.544468	0.00720858	0.999224	47.21	34.7299	49.4943	51.7464	50.4009	86.83	85.8088	63.2315	78.7071	70.8974	91.9049
ENSMUSG00000038233	Gask1a	80.8098	-0.365674	0.00764645	0.999224	82.1043	84.478	87.2663	110.444	85.4624	88.6973	67.4901	67.0637	74.7717	77.6495	63.4807
ENSMUSG00000075316	Scn9a	68.2837	0.501476	0.00792907	0.999224	59.5256	60.0733	48.1918	55.6081	60.262	59.754	107.984	96.7633	87.8896	50.641	64.4282
ENSMUSG00000051341	Zfp52	93.4584	0.314681	0.00797191	0.999224	89.2884	77.9075	84.6613	83.4122	81.0797	87.7637	104.128	94.8472	115.437	107.19	102.327
ENSMUSG00000104966	Gm43273	15.3633	-0.826447	0.00800301	0.999224	24.6313	13.141	20.8397	18.536	18.6264	19.6068	10.6056	15.3288	7.87071	8.44017	11.3697
ENSMUSG00000063727	Tnfrsf11b	12.4924	1.12195	0.00809717	0.999224	13.3419	5.63187	14.3273	3.08934	3.28702	10.2702	19.2829	23.9513	7.87071	20.2564	16.1071
ENSMUSG00000035783	Acta2	69.6612	0.5553	0.00819998	0.999224	60.5519	55.38	44.2844	37.0721	56.975	90.5646	110.877	69.9378	70.8364	91.1538	78.6403
ENSMUSG00000038893	Fam117a	85.5071	0.344475	0.00891881	0.999224	75.9465	69.4597	70.334	70.2825	74.5057	95.2329	90.6296	102.512	107.566	90.3098	93.7999
ENSMUSG00000031887	Tradd	40.375	0.485818	0.00909866	0.999224	37.9732	25.3434	36.4695	32.4381	38.3485	34.5453	53.9921	48.8607	52.4714	43.8889	39.7939
ENSMUSG00000098439	Hm629797	11.6024	0.893009	0.00919098	0.999224	9.23673	7.50916	10.4199	6.95101	9.86105	6.53559	11.5697	17.2449	15.7414	12.6602	19.8969
ENSMUSG00000104674	Gm42756	77.0059	-0.36929	0.00949197	0.999224	73.8939	87.294	95.0812	81.8675	88.7495	90.5646	61.7052	65.1476	49.8478	74.2735	78.6403
ENSMUSG00000059136	Olfr539	39.3381	0.562042	0.00960089	0.999224	18.4735	27.2207	36.4695	33.9827	43.8269	34.5453	39.5299	38.3221	48.536	54.0171	57.7959
ENSMUSG00000093942	Olfr46	39.3614	0.582361	0.00998105	0.999224	26.6839	30.0366	36.4695	34.7551	28.4875	36.4126	36.6375	30.6577	47.2242	57.3931	68.2181
ENSMUSG00000028730	Cfap57	13.7881	0.857942	0.0102336	0.999224	6.15782	12.2024	7.81489	6.95101	13.1481	14.0048	18.3187	22.9933	18.365	11.8162	19.8969
ENSMUSG00000021754	Map3k1	215.074	0.284912	0.0103032	0.999224	197.05	182.097	209.7	186.133	165.447	235.281	233.323	291.248	204.638	243.921	216.971
ENSMUSG00000050534	Htr5b	51.1842	-0.44398	0.0111111	0.999224	66.7097	56.3187	49.4943	65.6485	54.7836	56.953	40.4941	48.8607	32.7946	54.0171	36.9515
ENSMUSG00000103334	Gm29771	6.54591	1.2348	0.0111307	0.999224	4.10521	4.69322	0	3.86167	5.47836	5.60194	14.4622	7.66442	11.8061	6.75213	7.57979
ENSMUSG00000030324	Rho	6.10552	1.40004	0.0112653	0.999224	2.05261	3.75458	3.90744	2.317	2.19134	6.53559	13.498	3.83221	14.4296	4.22008	10.4222
ENSMUSG00000054072	Iigp1	24.544	0.666182	0.0113988	0.999224	10.263	18.7729	18.2347	20.853	29.5832	18.6731	25.0677	24.9094	32.7946	40.5128	30.3192
ENSMUSG00000050700	Emilin3	1.09164	3.09072	0.0118587	0.999224	1.0263	0	0	0	0	0	0.964144	1.9161	2.62357	1.68803	3.78989
ENSMUSG00000052724	Gm9888	0.892077	3.42075	0.0122444	0.999224	0	0	0	0	0	0	3.85658	0.958052	1.31178	0.844017	2.84242
ENSMUSG00000024027	Glp1r	87.5203	0.98482	0.0124773	0.999224	52.3415	73.2143	33.8645	68.7378	65.7403	69.0905	107.02	268.255	81.3307	76.8055	66.3232
ENSMUSG00000082383	Gm9670	12.6066	-0.870428	0.0127099	0.999224	19.4998	14.0797	15.6298	11.585	12.0524	22.4077	8.6773	5.74831	9.18249	8.44017	11.3697
ENSMUSG00000026043	Col3a1	29.2247	0.997916	0.0127607	0.999224	16.4209	5.63187	19.5372	11.585	23.0091	44.8155	57.8487	40.2382	32.7946	50.641	18.9495
ENSMUSG00000070687	Htr1d	2.49196	2.1246	0.0128613	0.999224	0	0.938645	1.30248	0.772335	1.09567	1.86731	3.85658	9.58052	2.62357	2.53205	2.84242
ENSMUSG00000080791	Akirin1-ps	4.67531	-1.47427	0.0131613	0.999224	6.15782	5.63187	2.60496	7.72335	7.66971	9.33656	0.964144	2.87416	3.93535	1.68803	2.84242
ENSMUSG00000015053	Gata2	41.3852	0.439966	0.0134254	0.999224	35.9206	40.3617	35.167	34.7551	38.3485	29.877	50.1355	46.9446	40.6653	48.1089	54.9535
ENSMUSG00000085360	Arhgap27os2	7.48333	-1.09396	0.0143771	0.999224	12.3156	7.50916	7.81489	10.8127	9.86105	11.2039	6.74901	3.83221	2.62357	6.75213	2.84242
ENSMUSG00000024598	Fbn2	179.208	-0.312925	0.0148997	0.999224	198.077	183.036	196.675	173.003	208.178	221.276	139.801	133.169	157.414	141.795	218.866
ENSMUSG00000097995	Gm24362	3.02857	-1.9804	0.0152734	0.999224	1.0263	3.75458	3.90744	3.86167	7.66971	7.46925	1.92829	0.958052	0	0.844017	1.89495
ENSMUSG00000107143	Gm6598	9.15894	-0.953251	0.015293	0.999224	9.23673	12.2024	11.7223	13.902	13.1481	10.2702	3.85658	8.62247	5.24714	5.90812	6.63232
ENSMUSG00000105011	Gm43210	48.9768	0.505861	0.0159731	0.999224	37.9732	34.7299	32.562	37.8444	40.5399	62.555	64.5977	56.5251	52.4714	42.2008	76.7454
ENSMUSG00000088122	NA	1.07616	3.07316	0.0160882	0.999224	0	0	0	0	1.09567	0	0.964144	3.83221	1.31178	0.844017	3.78989
ENSMUSG00000024190	Dusp1	163.26	0.268178	0.0161183	0.999224	142.656	160.508	144.575	156.784	145.724	144.717	223.681	164.785	187.585	178.932	145.911
ENSMUSG00000032359	Ctsh	92.3185	0.341969	0.0163374	0.999224	67.736	72.2756	84.6613	68.7378	108.472	93.3656	98.3427	116.882	101.007	97.9059	106.117
ENSMUSG00000038115	Ano2	53.8038	0.726411	0.016497	0.999224	46.1837	50.6868	20.8397	33.9827	55.8793	41.0809	64.5977	137.001	48.536	44.7329	48.3212
ENSMUSG00000097917	Gm26839	3.44322	1.57216	0.0167451	0.999224	3.07891	1.87729	1.30248	1.54467	1.09567	1.86731	3.85658	4.79026	6.55892	3.37607	8.52726
ENSMUSG00000070980	Actl7b	0.895899	-3.16428	0.0170251	0.999224	1.0263	1.87729	2.60496	2.317	1.09567	0.933656	0	0	0	0	0
ENSMUSG00000018362	Kpna2	19.7836	-0.64152	0.0171649	0.999224	24.6313	24.4048	24.7472	18.536	20.8178	28.9433	10.6056	18.203	15.7414	17.7243	13.2646
ENSMUSG00000037708	Spag6	50.923	-0.457861	0.0171878	0.999224	58.4993	50.6868	76.8464	57.1528	42.7312	63.4886	27.9602	44.0704	41.9771	45.5769	51.1636
ENSMUSG00000109873	Gm45407	17.81	0.778607	0.0175115	0.999224	17.4472	14.0797	7.81489	8.49568	20.8178	12.1375	20.247	13.4127	23.6121	22.7884	35.0565
ENSMUSG00000062859	Tcp11	8.34958	1.08603	0.0180478	0.999224	5.13152	10.3251	3.90744	2.317	5.47836	5.60194	11.5697	12.4547	19.6768	5.90812	9.47474
ENSMUSG00000047773	Ankfn1	22.444	1.05997	0.0181608	0.999224	14.3682	13.141	19.5372	6.95101	21.9134	14.9385	24.1036	81.4344	20.9886	14.3483	15.1596
ENSMUSG00000094942	Gm3604	15.5153	0.730915	0.0181888	0.999224	17.4472	7.50916	10.4199	12.3574	14.2437	9.33656	19.2829	23.9513	24.9239	16.0363	15.1596
ENSMUSG00000074282	Zfp94	103.169	-0.2975	0.018523	0.999224	131.367	108.883	123.736	117.395	86.5581	109.238	83.8805	93.8891	85.266	97.0619	97.5898
ENSMUSG00000111151	Gm5120	41.9128	0.488455	0.0186914	0.999224	53.3678	36.6071	23.4447	27.8041	29.5832	41.0809	48.2072	56.5251	51.1596	43.0448	50.2161
ENSMUSG00000078486	Perm1	7.42452	-1.03994	0.0191737	0.999224	13.3419	11.2637	7.81489	7.72335	7.66971	10.2702	2.89243	5.74831	5.24714	5.90812	3.78989
ENSMUSG00000049037	Clec4a1	1.74517	2.6071	0.0193893	0.999224	0	0	2.60496	0	0	0.933656	2.89243	3.83221	5.24714	0.844017	2.84242
ENSMUSG00000078926	Cdc20b	1.16681	3.1613	0.0197626	0.999224	0	0	0	0	1.09567	0	3.85658	0	5.24714	1.68803	0.947474
ENSMUSG00000030109	Slc6a12	17.3893	1.24538	0.0200675	0.999224	13.3419	5.63187	7.81489	5.40634	9.86105	22.4077	60.7411	22.9933	10.4943	27.8525	4.73737
ENSMUSG00000073902	Gvin3	5.06332	1.28214	0.0212073	0.999224	1.0263	2.81593	3.90744	3.08934	1.09567	6.53559	5.78487	10.5386	3.93535	8.44017	8.52726
ENSMUSG00000018459	Slc13a3	150.334	0.426181	0.0217178	0.999224	120.078	102.312	119.828	111.989	162.159	165.257	236.215	179.156	127.243	211.004	118.434
ENSMUSG00000105703	Gm43305	22.2476	-0.902797	0.0221515	0.999224	27.7102	12.2024	33.8645	30.8934	46.0182	17.7395	17.3546	9.58052	30.171	13.5043	5.68484
ENSMUSG00000038112	AW551984	51.9328	0.666272	0.0221818	0.999224	46.1837	51.6255	22.1422	30.1211	63.549	31.7443	99.3069	66.1056	81.3307	42.2008	36.9515
ENSMUSG00000034282	Evpl	37.4203	0.49294	0.0222555	0.999224	30.7891	37.5458	26.0496	34.7551	37.2529	23.3414	35.6733	61.3154	32.7946	44.7329	47.3737
ENSMUSG00000027459	Fam110a	42.2564	0.417359	0.022333	0.999224	31.8154	29.098	40.3769	33.2104	40.5399	45.7491	47.2431	53.6509	47.2242	52.329	43.5838
ENSMUSG00000069516	Lyz2	87.8541	0.523912	0.02256	0.999224	46.1837	55.38	118.526	64.8761	78.8884	77.4934	111.841	158.079	93.1367	85.2457	76.7454
ENSMUSG00000115373	Gm49194	14.7388	0.694108	0.0231849	0.999224	16.4209	8.4478	10.4199	9.26802	13.1481	11.2039	15.4263	17.2449	24.9239	18.5684	17.0545
ENSMUSG00000074852	Hpse2	2.82961	1.61369	0.0233918	0.999224	1.0263	0.938645	1.30248	1.54467	1.09567	2.80097	5.78487	4.79026	3.93535	5.0641	2.84242
ENSMUSG00000048721	Fndc9	8.62807	1.11615	0.0234871	0.999224	10.263	6.57051	3.90744	7.72335	2.19134	2.80097	11.5697	23.9513	11.8061	8.44017	5.68484
ENSMUSG00000063953	Amd2	12.8836	0.762194	0.0235731	0.999224	8.21043	13.141	6.51241	12.3574	8.76538	9.33656	9.64144	20.1191	14.4296	20.2564	18.9495
ENSMUSG00000108738	Gm44777	35.6305	0.453547	0.0237089	0.999224	38.9995	26.2821	22.1422	26.2594	36.1572	33.6116	41.4582	45.0285	36.73	46.4209	38.8464
ENSMUSG00000032845	Alpk2	2.78386	-2.07375	0.0239109	0.999224	9.23673	4.69322	3.90744	2.317	4.38269	0.933656	2.89243	0	1.31178	0	0.947474
ENSMUSG00000111756	Gm48183	5.36807	1.48774	0.0244368	0.999224	1.0263	0.938645	5.20993	0	3.28702	7.46925	5.78487	3.83221	14.4296	7.59615	9.47474
ENSMUSG00000058290	Espl1	16.5811	-0.771059	0.0245687	0.999224	10.263	17.8343	20.8397	16.219	23.0091	34.5453	14.4622	15.3288	10.4943	11.8162	7.57979
ENSMUSG00000026247	Ecel1	30.3651	0.73836	0.0245851	0.999224	37.9732	21.5888	16.9323	22.3977	23.0091	17.7395	35.6733	76.6442	31.4828	20.2564	30.3192
ENSMUSG00000024529	Lox	10.1989	0.8466	0.0246085	0.999224	6.15782	3.75458	9.11737	5.40634	7.66971	13.0712	14.4622	12.4547	13.1178	11.8162	15.1596
ENSMUSG00000038872	Zfhx3	440.7	0.26649	0.0246282	0.999224	334.575	376.397	505.363	368.404	385.677	453.757	472.431	630.398	421.083	459.989	439.628
ENSMUSG00000052769	Gm9889	4.89258	-1.55639	0.0248351	0.999224	4.10521	6.57051	7.81489	7.72335	12.0524	3.73462	4.82072	0	1.31178	0	5.68484
ENSMUSG00000083806	Gm12131	1.30967	-3.02217	0.0248646	0.999224	1.0263	0.938645	2.60496	0	3.28702	5.60194	0	0	0	0	0.947474
ENSMUSG00000020000	Moxd1	82.2661	0.314716	0.0251492	0.999224	83.1306	86.3553	54.7042	69.5101	66.836	83.0954	84.8447	104.428	82.6424	93.6858	95.6948
ENSMUSG00000080772	Gm12543	43.2474	0.411621	0.025262	0.999224	41.0521	40.3617	27.3521	40.1614	41.6355	34.5453	48.2072	43.1124	45.9125	48.953	64.4282
ENSMUSG00000103076	Gm37902	45.6097	0.397671	0.0255911	0.999224	33.868	37.5458	35.167	35.5274	55.8793	42.0145	55.9204	52.6929	45.9125	53.173	54.006
ENSMUSG00000044499	Hs3st5	20.413	0.581521	0.0262198	0.999224	21.5524	21.5888	13.0248	16.219	13.1481	14.0048	19.2829	28.7416	24.9239	23.6325	28.4242
ENSMUSG00000094334	Fabp5l2	8.50339	0.877162	0.0262574	0.999224	4.10521	8.4478	6.51241	8.49568	5.47836	3.73462	12.5339	11.4966	10.4943	11.8162	10.4222
ENSMUSG00000026627	Pacc1	92.4083	0.278355	0.0265039	0.999224	77.9991	84.478	88.5688	82.6398	79.9841	90.5646	109.912	95.8052	114.125	84.4017	108.012
ENSMUSG00000006369	Fbln1	151.769	0.491467	0.0267993	0.999224	98.5251	98.5577	138.063	91.1355	127.098	215.675	221.753	208.855	187.585	178.932	103.275
ENSMUSG00000098097	6530403H02Rik	73.6841	0.365247	0.0271595	0.999224	74.9202	74.1529	45.5869	60.2421	59.1663	74.6925	102.199	86.2247	94.4485	64.9893	73.9029
ENSMUSG00000089838	Gm2962	47.7954	0.393606	0.0276437	0.999224	43.1047	46.9322	35.167	51.7464	41.6355	31.7443	45.3148	57.4831	52.4714	63.3012	56.8484
ENSMUSG00000087067	Gm11532	3.0402	1.53007	0.0279564	0.999224	2.05261	0	1.30248	1.54467	1.09567	3.73462	4.82072	4.79026	5.24714	5.0641	3.78989
ENSMUSG00000021250	Fos	112.138	0.493026	0.0279654	0.999224	154.972	96.6804	105.501	77.2335	69.0274	65.3559	139.801	180.114	115.437	146.015	83.3777
ENSMUSG00000051998	Lax1	1.23139	2.67379	0.0282397	0.999224	0	0	1.30248	0	1.09567	0	3.85658	1.9161	0	2.53205	2.84242
ENSMUSG00000042567	Nek10	166.492	0.278904	0.0288186	0.999224	155.998	173.649	109.408	145.199	145.724	177.395	151.371	185.862	219.068	200.032	167.703
ENSMUSG00000090357	Gm17077	4.54191	-1.29928	0.0294878	0.999224	7.18412	4.69322	1.30248	7.72335	8.76538	7.46925	3.85658	1.9161	2.62357	2.53205	1.89495
ENSMUSG00000098760	Gm2164	35.7011	-0.491203	0.0299481	0.999224	45.1574	44.1163	39.0744	31.6657	47.1139	40.1472	21.2112	25.8674	24.9239	27.0085	46.4262
ENSMUSG00000053121	Gm5129	2.383	-1.90213	0.030047	0.999224	4.10521	1.87729	2.60496	3.08934	4.38269	5.60194	0	1.9161	0	1.68803	0.947474
ENSMUSG00000036904	Fzd8	86.1426	0.279811	0.0315668	0.999224	83.1306	80.7234	71.6365	78.0058	81.0797	76.5598	87.7371	118.798	87.8896	91.9978	90.01
ENSMUSG00000000320	Alox12	6.59066	0.968618	0.0317525	0.999224	4.10521	1.87729	6.51241	5.40634	3.28702	6.53559	8.6773	8.62247	7.87071	10.1282	9.47474
ENSMUSG00000065304	Gm23245	8.23826	0.94954	0.0318503	0.999224	5.13152	5.63187	11.7223	3.08934	5.47836	4.66828	8.6773	14.3708	9.18249	16.0363	6.63232
ENSMUSG00000024087	Cyp1b1	70.6595	0.453552	0.0320796	0.999224	51.3152	50.6868	76.8464	43.2508	64.6447	78.4271	100.271	91.015	60.3421	105.502	54.9535
ENSMUSG00000032231	Anxa2	75.4539	0.475077	0.0324122	0.999224	61.5782	56.3187	76.8464	37.8444	74.5057	79.3608	119.554	111.134	65.5892	89.4658	57.7959
ENSMUSG00000072423	Psmb11	1.84225	-2.305	0.0327253	0.999224	2.05261	2.81593	1.30248	3.86167	5.47836	1.86731	1.92829	0.958052	0	0	0
ENSMUSG00000051606	2010001K21Rik	12.2538	0.976229	0.0329926	0.999224	7.18412	11.2637	11.7223	1.54467	7.66971	12.1375	18.3187	30.6577	15.7414	10.9722	7.57979
ENSMUSG00000038583	Pln	11.7974	0.866613	0.0330162	0.999224	10.263	4.69322	7.81489	5.40634	5.47836	17.7395	16.3905	19.161	18.365	16.8803	7.57979
ENSMUSG00000030406	Gipr	23.07	-0.572635	0.0333168	0.999224	26.6839	15.0183	31.2596	23.17	32.8702	34.5453	17.3546	16.2869	14.4296	19.4124	22.7394
ENSMUSG00000047631	Apof	0.816718	3.28771	0.0333702	0.999224	0	0	0	0	0	0	2.89243	3.83221	1.31178	0	0.947474
ENSMUSG00000029784	Ssmem1	0.770755	3.22661	0.0334175	0.999224	0	0	0	0	0	0	1.92829	1.9161	0	0.844017	3.78989
ENSMUSG00000029563	Foxp2	34.1738	0.575623	0.033628	0.999224	40.0258	23.4661	35.167	13.902	24.1048	32.678	50.1355	45.0285	28.8593	53.173	29.3717
ENSMUSG00000110308	Gm45516	43.4383	0.483235	0.033757	0.999224	33.868	28.1593	26.0496	29.3487	51.4966	52.2847	51.0996	44.0704	45.9125	70.0534	45.4787
ENSMUSG00000072620	Slfn2	13.635	0.700685	0.0338107	0.999224	13.3419	8.4478	5.20993	13.1297	14.2437	9.33656	15.4263	18.203	10.4943	19.4124	22.7394
ENSMUSG00000021213	Akr1c13	1.42068	2.33632	0.0340359	0.999224	1.0263	0.938645	0	0	1.09567	0	2.89243	3.83221	1.31178	1.68803	2.84242
ENSMUSG00000073413	Ly6g6d	5.0263	-1.17185	0.0341538	0.999224	8.21043	5.63187	6.51241	3.86167	8.76538	7.46925	4.82072	1.9161	2.62357	1.68803	3.78989
ENSMUSG00000085058	8030453O22Rik	24.6013	-0.51698	0.0344317	0.999224	30.7891	28.1593	32.562	33.2104	26.2961	20.5404	14.4622	20.1191	17.0532	22.7884	24.6343
ENSMUSG00000004951	Hspb1	5.96341	1.08403	0.0345669	0.999224	6.15782	0.938645	6.51241	5.40634	2.19134	2.80097	12.5339	9.58052	5.24714	7.59615	6.63232
ENSMUSG00000028188	Spata1	28.1026	0.534597	0.0347044	0.999224	28.7365	19.7115	20.8397	13.902	37.2529	20.5404	32.7809	39.2801	34.1064	35.4487	26.5293
ENSMUSG00000075437	Gm11681	28.7219	-0.519948	0.0355569	0.999224	36.9469	33.7912	44.2844	31.6657	29.5832	23.3414	21.2112	14.3708	30.171	20.2564	30.3192
ENSMUSG00000027800	Tm4sf1	89.232	0.346035	0.0358967	0.999224	68.7623	89.1713	78.1489	70.2825	78.8884	91.4983	107.984	141.792	93.1367	86.0897	75.7979
ENSMUSG00000042258	Isl1	2.37704	2.30996	0.0362704	0.999224	1.0263	0.938645	1.30248	0	1.09567	0.933656	1.92829	16.2869	0	1.68803	0.947474
ENSMUSG00000102157	Gm37470	45.1243	0.438926	0.0365143	0.999224	42.0784	30.9753	35.167	27.8041	38.3485	58.8203	52.0638	42.1543	53.7832	49.797	65.3757
ENSMUSG00000109588	Lnp1	8.04549	0.850277	0.0367198	0.999224	8.21043	4.69322	6.51241	7.72335	4.38269	3.73462	7.71315	10.5386	11.8061	11.8162	11.3697
ENSMUSG00000089840	Gm4491	7.64059	-0.898265	0.036867	0.999224	10.263	7.50916	11.7223	8.49568	8.76538	11.2039	6.74901	2.87416	6.55892	4.22008	5.68484
ENSMUSG00000042842	Serpinb6b	12.1366	0.742177	0.0370335	0.999224	12.3156	7.50916	10.4199	7.72335	6.57403	11.2039	19.2829	21.0772	17.0532	11.8162	8.52726
ENSMUSG00000040483	Xaf1	50.9359	-0.423217	0.0370452	0.999224	45.1574	39.4231	66.4266	49.4294	66.836	79.3608	43.3865	48.8607	38.0418	46.4209	36.9515
ENSMUSG00000075553	Gm5464	8.23798	-0.934779	0.0370775	0.999224	12.3156	14.0797	11.7223	7.72335	9.86105	8.4029	5.78487	6.70637	0	9.28418	4.73737
ENSMUSG00000104793	Gm43756	1.7489	2.17327	0.037185	0.999224	0	1.87729	0	0	2.19134	0	2.89243	1.9161	3.93535	1.68803	4.73737
ENSMUSG00000090069	E430024P14Rik	45.2445	0.361282	0.0372028	0.999224	40.0258	45.9936	31.2596	39.3891	39.4442	42.9482	50.1355	49.8187	55.095	43.8889	59.6908
ENSMUSG00000097888	Gm26682	4.52212	1.1338	0.0373872	0.999224	2.05261	1.87729	2.60496	3.86167	4.38269	2.80097	5.78487	5.74831	5.24714	5.90812	9.47474
ENSMUSG00000092592	Gm20449	4.77693	1.12155	0.0375666	0.999224	3.07891	0.938645	2.60496	3.86167	3.28702	4.66828	8.6773	6.70637	7.87071	4.22008	6.63232
ENSMUSG00000064267	Hvcn1	39.3384	-0.412109	0.0376207	0.999224	38.9995	49.7482	53.4017	37.8444	43.8269	42.0145	42.4223	27.7835	39.3535	27.0085	30.3192
ENSMUSG00000100394	Gm28791	30.4386	0.508999	0.038008	0.999224	16.4209	18.7729	26.0496	27.8041	28.4875	35.4789	31.8168	24.9094	38.0418	39.6688	47.3737
ENSMUSG00000034422	Parp14	81.5757	0.34515	0.0380938	0.999224	51.3152	55.38	76.8464	75.6888	81.0797	95.2329	106.056	97.7213	97.0721	86.0897	74.8504
ENSMUSG00000101214	Gm28403	0.90441	-3.18385	0.0382478	0.999224	3.07891	1.87729	0	0	2.19134	2.80097	0	0	0	0	0
ENSMUSG00000054453	Sytl5	84.3994	0.28984	0.0382503	0.999224	80.0517	91.9872	67.729	70.2825	84.3668	65.3559	113.769	87.1828	93.1367	91.1538	83.3777
ENSMUSG00000022766	Serpind1	27.1356	0.604631	0.0386059	0.999224	16.4209	15.957	27.3521	13.902	27.3918	31.7443	51.0996	31.6157	24.9239	36.2927	21.7919
ENSMUSG00000107015	2900076G11Rik	1.30995	-3.02949	0.0388449	0.999224	2.05261	0.938645	0	0	7.66971	2.80097	0	0	0	0	0.947474
ENSMUSG00000115155	Gm49182	49.044	0.45862	0.0391107	0.999224	53.3678	33.7912	22.1422	35.5274	44.9226	60.6876	53.9921	43.1124	65.5892	59.0812	67.2706
ENSMUSG00000048924	Ccdc125	2.34779	1.7683	0.0391811	0.999224	1.0263	0	1.30248	1.54467	0	2.80097	4.82072	0.958052	2.62357	5.0641	5.68484
ENSMUSG00000107219	Gm42738	13.1814	0.677176	0.0392416	0.999224	13.3419	8.4478	9.11737	11.585	7.66971	12.1375	22.1753	12.4547	11.8061	21.1004	15.1596
ENSMUSG00000065944	NA	1.4644	2.43596	0.0393353	0.999224	0	0	0	0	0	2.80097	2.89243	3.83221	1.31178	3.37607	1.89495
ENSMUSG00000097997	Gm27017	0.991581	-2.61041	0.0393454	0.999224	2.05261	1.87729	1.30248	0.772335	2.19134	1.86731	0	0	0	0.844017	0
ENSMUSG00000093122	Mir1264	3.00176	-1.9342	0.0396789	0.999224	2.05261	2.81593	6.51241	0.772335	7.66971	7.46925	0	3.83221	0	0	1.89495
ENSMUSG00000080443	NA	2.76573	1.61677	0.0398877	0.999224	0	0.938645	1.30248	3.08934	2.19134	0.933656	8.6773	1.9161	2.62357	5.90812	2.84242
ENSMUSG00000035187	Nkx6-1	3.14824	1.4437	0.03998	0.999224	2.05261	0.938645	1.30248	2.317	1.09567	2.80097	8.6773	1.9161	3.93535	6.75213	2.84242
ENSMUSG00000105178	Mir376a	5.21768	-1.21171	0.0402233	0.999224	6.15782	2.81593	7.81489	10.0404	5.47836	10.2702	2.89243	1.9161	0	3.37607	6.63232
ENSMUSG00000106803	Gm8930	19.0524	0.580283	0.0403506	0.999224	12.3156	17.8343	18.2347	13.902	16.4351	14.9385	28.9243	28.7416	22.3003	23.6325	12.3172
ENSMUSG00000084797	Gm14321	1.72861	-2.21088	0.0406605	0.999224	4.10521	1.87729	1.30248	3.86167	2.19134	2.80097	1.92829	0	0	0	0.947474
ENSMUSG00000107272	Gm34583	71.8454	-0.318717	0.0409844	0.999224	72.8676	75.0916	101.594	81.0952	76.6971	66.2896	52.0638	62.2734	73.4599	54.0171	74.8504
ENSMUSG00000024134	Six2	1.97702	2.00399	0.0410217	0.999224	1.0263	0	1.30248	0	1.09567	1.86731	2.89243	1.9161	1.31178	8.44017	1.89495
ENSMUSG00000028464	Tpm2	33.8331	0.487494	0.041321	0.999224	23.605	30.9753	20.8397	27.8041	18.6264	48.5501	43.3865	42.1543	43.2889	38.8248	34.1091
ENSMUSG00000111692	Gm49373	2.78922	-1.74174	0.0416981	0.999224	6.15782	3.75458	2.60496	2.317	7.66971	1.86731	0	0	2.62357	0.844017	2.84242
ENSMUSG00000067212	H2-T23	46.5419	0.422816	0.0421669	0.999224	37.9732	33.7912	56.0067	30.1211	38.3485	47.6165	55.9204	72.812	41.9771	55.7051	41.6888
ENSMUSG00000071229	Timm8a2	1.01681	2.93094	0.0425474	0.999224	1.0263	0	0	0	0	0	0.964144	0	6.55892	1.68803	0.947474
ENSMUSG00000071653	1810009A15Rik	10.1012	-0.822716	0.0426087	0.999224	14.3682	15.0183	15.6298	12.3574	6.57403	12.1375	6.74901	4.79026	5.24714	13.5043	4.73737
ENSMUSG00000095712	NA	1.49487	2.44244	0.0431844	0.999224	1.0263	1.87729	0	0	0	0	1.92829	7.66442	1.31178	1.68803	0.947474
ENSMUSG00000028801	Stpg1	48.166	-0.388552	0.0432363	0.999224	53.3678	49.7482	74.2415	58.6974	44.9226	44.8155	41.4582	44.0704	30.171	52.329	36.004
ENSMUSG00000116056	Gm4544	5.93562	0.954357	0.0435821	0.999224	4.10521	5.63187	2.60496	5.40634	3.28702	3.73462	9.64144	7.66442	6.55892	10.9722	5.68484
ENSMUSG00000080662	Mir1b	5.42467	1.04111	0.0436508	0.999224	4.10521	2.81593	2.60496	3.86167	5.47836	2.80097	7.71315	4.79026	11.8061	4.22008	9.47474
ENSMUSG00000069266	H4c2	27.1193	0.459153	0.0437886	0.999224	19.4998	27.2207	27.3521	27.0317	16.4351	21.4741	29.8885	32.5738	31.4828	38.8248	26.5293
ENSMUSG00000041703	Zic5	51.3935	0.576836	0.0437943	0.999224	33.868	37.5458	58.6117	33.9827	31.7745	56.953	40.4941	120.715	53.7832	54.0171	43.5838
ENSMUSG00000032034	Kcnj5	6.28558	1.00235	0.0439752	0.999224	9.23673	4.69322	3.90744	2.317	2.19134	3.73462	4.82072	12.4547	7.87071	8.44017	9.47474
ENSMUSG00000043773	1700048O20Rik	36.993	-0.498991	0.0440787	0.999224	42.0784	43.1777	29.9571	61.7868	38.3485	39.2136	26.0319	47.9026	32.7946	21.9444	23.6868
ENSMUSG00000026224	4933407L21Rik	26.7628	-0.454535	0.044255	0.999224	31.8154	35.6685	29.9571	29.3487	24.1048	31.7443	16.3905	24.9094	24.9239	22.7884	22.7394
ENSMUSG00000025887	Casp12	11.8047	0.76871	0.0444783	0.999224	2.05261	8.4478	13.0248	10.0404	10.9567	9.33656	18.3187	19.161	15.7414	15.1923	7.57979
ENSMUSG00000103818	Gm38009	28.0208	0.488517	0.0449104	0.999224	23.605	14.0797	23.4447	17.7637	33.9658	29.877	33.745	26.8255	34.1064	32.9166	37.8989
ENSMUSG00000088364	Gm28020	0.817347	2.62265	0.0451296	0.999224	0	0	0	0	1.09567	0	1.92829	1.9161	1.31178	0.844017	1.89495
ENSMUSG00000023999	Kif6	73.3587	0.283391	0.0452249	0.999224	65.6834	72.2756	71.6365	53.2911	75.6014	63.4886	86.773	80.4764	78.7071	70.8974	88.115
ENSMUSG00000027293	Ehd4	116.934	0.269394	0.0453621	0.999224	119.051	102.312	110.711	118.167	92.0365	98.9675	115.697	171.491	127.243	120.694	109.907
ENSMUSG00000048772	Tmem53	17.3798	0.691588	0.0453632	0.999224	14.3682	11.2637	20.8397	7.72335	5.47836	22.4077	23.1395	30.6577	19.6768	18.5684	17.0545
ENSMUSG00000081805	Gm14335	14.6198	0.649552	0.045447	0.999224	15.3946	3.75458	9.11737	12.3574	13.1481	15.8722	16.3905	19.161	17.0532	17.7243	20.8444
ENSMUSG00000104316	Gm37909	14.3009	-0.628772	0.0455386	0.999224	17.4472	15.957	16.9323	13.902	18.6264	19.6068	14.4622	5.74831	10.4943	11.8162	12.3172
ENSMUSG00000107497	Gm44957	5.25348	-1.06542	0.0455508	0.999224	10.263	6.57051	5.20993	5.40634	7.66971	6.53559	1.92829	3.83221	1.31178	3.37607	5.68484
ENSMUSG00000084173	Gm5287	1.12618	2.58145	0.0458187	0.999224	0	0	0	0.772335	0	0.933656	0.964144	2.87416	2.62357	4.22008	0
ENSMUSG00000097486	Gm17733	4.80204	-1.13651	0.0458256	0.999224	6.15782	7.50916	6.51241	6.95101	7.66971	3.73462	2.89243	1.9161	2.62357	5.90812	0.947474
ENSMUSG00000078920	Ifi47	7.90495	0.829932	0.0462951	0.999224	5.13152	7.50916	6.51241	7.72335	3.28702	4.66828	8.6773	12.4547	9.18249	7.59615	14.2121
ENSMUSG00000045004	Spata21	3.59405	-1.32206	0.0463667	0.999224	3.07891	3.75458	3.90744	5.40634	8.76538	4.66828	2.89243	0.958052	2.62357	2.53205	0.947474
ENSMUSG00000031375	Bgn	133.228	0.41583	0.0465183	0.999224	113.92	72.2756	131.551	88.0462	108.472	181.129	203.434	172.449	115.437	160.363	118.434
ENSMUSG00000089204	Mir1927	8.53959	0.809315	0.0465207	0.999224	4.10521	5.63187	5.20993	6.95101	8.76538	7.46925	17.3546	7.66442	9.18249	9.28418	12.3172
ENSMUSG00000084300	Gm6954	0.892152	2.77367	0.0467813	0.999224	0	0	0	0	1.09567	0	1.92829	0	1.31178	1.68803	3.78989
ENSMUSG00000106087	Gm43609	20.9374	0.50672	0.0467985	0.999224	20.5261	15.0183	18.2347	18.536	19.7221	13.0712	27.9602	25.8674	30.171	19.4124	21.7919
ENSMUSG00000043644	0610009L18Rik	28.3014	-0.446784	0.0468218	0.999224	31.8154	31.9139	24.7472	37.8444	33.9658	31.7443	23.1395	20.1191	30.171	27.8525	18.002
ENSMUSG00000069899	Gm12166	48.7153	-0.408454	0.0469802	0.999224	68.7623	61.0119	32.562	57.1528	50.4009	57.8867	29.8885	55.567	45.9125	38.8248	37.8989
ENSMUSG00000107491	Gm17893	20.4895	0.535318	0.0470728	0.999224	14.3682	21.5888	13.0248	15.4467	17.5308	19.6068	18.3187	23.9513	26.2357	20.2564	35.0565
ENSMUSG00000084828	Gm12367	5.97594	-0.960803	0.047266	0.999224	8.21043	7.50916	10.4199	6.95101	7.66971	5.60194	3.85658	3.83221	2.62357	3.37607	5.68484
ENSMUSG00000058806	Col13a1	13.9845	0.676517	0.0473906	0.999224	8.21043	7.50916	11.7223	10.0404	10.9567	17.7395	26.996	16.2869	14.4296	18.5684	11.3697
ENSMUSG00000056025	Clca3a1	4.30222	-1.19585	0.0474419	0.999224	6.15782	2.81593	3.90744	8.49568	7.66971	5.60194	1.92829	0.958052	2.62357	3.37607	3.78989
ENSMUSG00000053593	Fate1	1.36799	-2.39081	0.0477241	0.999224	1.0263	2.81593	1.30248	2.317	4.38269	0.933656	0	0.958052	1.31178	0	0
ENSMUSG00000105261	Gm43333	2.47813	-1.65428	0.0479311	0.999224	4.10521	1.87729	3.90744	3.08934	3.28702	5.60194	0.964144	0	0	2.53205	1.89495
ENSMUSG00000060538	Tmem219	79.1092	-0.270854	0.048012	0.999224	73.8939	76.0302	96.3836	88.8185	94.2278	84.9627	60.7411	67.0637	82.6424	73.4294	72.008
ENSMUSG00000110357	A030001D20Rik	64.7882	0.297279	0.0480321	0.999224	71.8412	56.3187	54.7042	63.3315	50.4009	54.152	65.5618	82.3925	80.0189	66.6773	67.2706
ENSMUSG00000097760	6030442K20Rik	19.5556	0.539727	0.0481386	0.999224	15.3946	10.3251	15.6298	13.1297	20.8178	22.4077	19.2829	21.0772	23.6121	27.8525	25.5818
ENSMUSG00000097307	Gm26834	3.45403	-1.39431	0.0484177	0.999224	3.07891	4.69322	6.51241	1.54467	5.47836	7.46925	1.92829	2.87416	2.62357	0.844017	0.947474
ENSMUSG00000028647	Mycbp	48.226	0.364749	0.0486772	0.999224	41.0521	29.098	40.3769	40.9337	43.8269	60.6876	52.0638	61.3154	52.4714	56.5491	52.111
ENSMUSG00000089948	Far2os1	4.09329	-1.45061	0.0486905	0.999224	7.18412	3.75458	1.30248	6.17868	8.76538	7.46925	0	4.79026	0	0.844017	4.73737
ENSMUSG00000106130	NA	1.01919	-2.6257	0.0488673	0.999224	0	1.87729	2.60496	0.772335	2.19134	2.80097	0.964144	0	0	0	0
ENSMUSG00000039899	Fgl2	37.8485	0.529371	0.0488928	0.999224	33.868	30.0366	28.6546	21.6254	27.3918	47.6165	73.275	36.406	41.9771	48.953	26.5293
ENSMUSG00000085213	Gm13091	16.4047	-0.578505	0.0489341	0.999224	24.6313	16.8956	23.4447	17.7637	15.3394	17.7395	16.3905	9.58052	14.4296	10.9722	13.2646
ENSMUSG00000074221	Zfp568	75.0682	0.279359	0.0490776	0.999224	61.5782	64.7665	61.2166	61.0145	82.1754	80.2944	91.5937	89.0989	77.3953	82.7136	73.9029
ENSMUSG00000111657	Gm31592	1.58697	2.05753	0.0494818	0.999224	0	0	1.30248	1.54467	1.09567	0	0.964144	1.9161	2.62357	4.22008	3.78989
ENSMUSG00000042498	Radx	4.57603	1.1	0.049503	0.999224	2.05261	2.81593	1.30248	6.17868	3.28702	1.86731	7.71315	6.70637	7.87071	6.75213	3.78989
ENSMUSG00000106688	Gm42851	20.0363	-0.507173	0.0497506	0.999224	21.5524	21.5888	23.4447	20.853	30.6788	21.4741	15.4263	15.3288	14.4296	18.5684	17.0545
ENSMUSG00000032085	Tagln	32.9729	0.514479	0.0499856	0.999224	37.9732	27.2207	20.8397	13.902	25.2005	41.0809	49.1714	36.406	30.171	44.7329	36.004

## Sheet: Table S4
Table S4: the results of IPA analysis of mouse DEGs
Table S4 A
© 2000-2022 QIAGEN. All rights reserved.
Ingenuity Canonical Pathways (nervous tissue)	-log(p-value)	p-value	Ratio	z-score	extra notes	Molecules
Wound Healing Signaling Pathway	4.13	7.4131e-05	3,41E−02	2.646	biased	ACTA2,COL12A1,COL13A1,COL3A1,FOS,TNFRSF11B,TRADD
Pulmonary Fibrosis Idiopathic Signaling Pathway	2.47	0.00338844	2,05E−02	2.449	biased	ACTA2,COL12A1,COL13A1,COL3A1,FOS,FZD8
Hepatic Fibrosis Signaling Pathway	1.85	0.0141254	1,52E−02	2.236	biased	ACTA2,COL3A1,FOS,FZD8,TNFRSF11B,TRADD
Acute Phase Response Signaling	2.12	0.00758578	2,58E−02	2		FOS,MAP3K1,TNFRSF11B,TRADD
Production of Nitric Oxide and Reactive Oxygen Species in Macrophages	1.97	0.0107152	2,34E−02	2		FOS,LYZ,MAP3K1,TNFRSF11B
FAK Signaling	1.59	0.025704	1,21E−02	1.89	biased	COL3A1,FOS,FZD8,GIPR,GLP1R,HTR1D,RHO
Death Receptor Signaling	2.92	0.00120226	4,3E−02	1		ACTA2,HSPB1,PARP14,TRADD
G-Protein Coupled Receptor Signaling	2.33	0.00467735	1,4E−02	1	biased	DUSP1,FOS,FZD8,GIPR,GLP1R,HTR1D,Htr5b,MAP3K1,RHO
cAMP-mediated signaling	1.58	0.0263027	1,77E−02	0		DUSP1,GLP1R,HTR1D,Htr5b
Table S4 B
Diseases and Functions (nervous tissue)
Categories	Diseases or Functions Annotation	p-value	Activation z-score	Molecules	# Molecules
Cell Death and Survival,Nervous System Development and Function	Cell survival of oligodendrocytes	7,37E−05		FOS,XAF1	2
Cell Death and Survival	Apoptosis of superior cervical ganglion neurons	5,09E−04		HSPB1,MAP3K1	2
Developmental Disorder,Hereditary Disorder,Metabolic Disease,Organismal Injury and Abnormalities	Familial amyloidosis	8,67E−04		ACTA2,BGN	2
Cell Death and Survival,Cell-To-Cell Signaling and Interaction,Cellular Assembly and Organization,Cellular Development,Cellular Function and Maintenance,Cellular Growth and Proliferation,Nervous System Development and Function,Tissue Development,Tissue Morphology	Regeneration of neuromuscular synapse	5,00E−03		mir-1	1
Cellular Compromise	Depletion of interneurons	5,00E−03		ISL1	1
Cell-To-Cell Signaling and Interaction,Cellular Growth and Proliferation,Nervous System Development and Function	Hyperexcitation of sensory neurons	5,00E−03		SCN9A	1
Cell-To-Cell Signaling and Interaction,Cellular Growth and Proliferation,Nervous System Development and Function	Hypoexcitation of sympathetic neuron	5,00E−03		SCN9A	1
Cellular Development,Tissue Development	Entry into differentiation of neuronal progenitor cells	5,00E−03		GATA2	1
Cell-To-Cell Signaling and Interaction,Nervous System Development and Function	Afterhyperpolarization of hippocampal neurons	5,00E−03		FKBP1B	1
Cellular Compromise	Depletion of projection neurons	5,00E−03		ISL1	1
Endocrine System Development and Function,Small Molecule Biochemistry	Hydroxylation of melatonin	5,00E−03		CYP1B1	1
Cell Cycle,Gene Expression	Binding of ATF binding site	5,00E−03		FOS	1
Nervous System Development and Function,Tissue Morphology	Quantity of superior cervical ganglion neurons	5,00E−03		DUSP1	1
Hereditary Disorder,Neurological Disease,Organismal Injury and Abnormalities,Psychological Disorders,Skeletal and Muscular Disorders	Symptomatic Huntington disease	9,79E−03		HLA-E,Iigp1	2
Developmental Disorder,Neurological Disease,Organismal Injury and Abnormalities	Congenital malformation of cerebral cortex	9,97E−03		COL3A1	1
Cell-To-Cell Signaling and Interaction,Nervous System Development and Function	Afterhyperpolarization of CA1 neuron	9,97E−03		FKBP1B	1
Nervous System Development and Function	Growth of ulnar nerve	9,97E−03		ISL1	1
Cell Morphology,Cellular Assembly and Organization,Nervous System Development and Function,Tissue Morphology	Area of dendritic trees	9,97E−03		ISL1	1
Embryonic Development,Organismal Development,Tissue Development	Growth of mandibular process	9,97E−03		ISL1	1
Cardiovascular Disease,Hereditary Disorder,Neurological Disease,Organismal Injury and Abnormalities	CADASIL	9,97E−03		ACTA2	1
Behavior	Conditioned avoidance response	9,97E−03		GLP1R	1
Cell-To-Cell Signaling and Interaction,Nervous System Development and Function	Firing of dorsal root ganglion cells	9,97E−03		SCN9A	1
Nervous System Development and Function	Growth of median nerve	9,97E−03		ISL1	1
Nervous System Development and Function	Growth of radial nerve	9,97E−03		ISL1	1
Cell-To-Cell Signaling and Interaction	Interaction of type 7 bipolar cells	9,97E−03		ISL1	1
Cellular Assembly and Organization	Quantity of nucleus	9,97E−03		FOS	1
Cell Death and Survival	Survival of neural cells	1,25E−02	1.991	EHD4,FOS,HSPB1,PCDHGA6,XAF1	5
Cell Death and Survival	Cell viability	1,37E−02	1.991	EHD4,FOS,HSPB1,PCDHGA6,XAF1	5
Metabolic Disease,Organismal Injury and Abnormalities	Amyloidosis	1,44E−02		ACTA2,BGN,HLA-E,MYH11,TAGLN	5
Developmental Disorder,Neurological Disease,Organismal Injury and Abnormalities	Congenital neurological disorder	1,49E−02		ACTA2,BGN,COL3A1	3
Nervous System Development and Function	Baroreceptor reflex	1,49E−02		FOS	1
Developmental Disorder,Hereditary Disorder,Metabolic Disease,Neurological Disease,Organismal Injury and Abnormalities,Psychological Disorders	Familial Alzheimer disease	1,49E−02		ACTA2	1
Cell-To-Cell Signaling and Interaction,Nervous System Development and Function	Activation of NTS neurons	1,49E−02		FOS	1
Cellular Assembly and Organization	Formation of endosomes	1,49E−02		EHD4	1
Cell-To-Cell Signaling and Interaction,Inflammatory Response,Nervous System Development and Function	Cytotoxic reaction of neurons	1,49E−02		HSPB1	1
Cell Morphology,Cell-To-Cell Signaling and Interaction,Cellular Assembly and Organization,Nervous System Development and Function,Neurological Disease,Organismal Injury and Abnormalities,Tissue Morphology	Abnormal morphology of neuromuscular synapse	1,62E−02		COL13A1,ECEL1	2
Cell Death and Survival	Apoptosis of sympathetic neuron	1,62E−02		DUSP1,MAP3K1	2
Cell Morphology,Cell-To-Cell Signaling and Interaction,Cellular Assembly and Organization,Nervous System Development and Function,Neurological Disease,Organismal Injury and Abnormalities,Tissue Morphology	Abnormal morphology of synapse	1,73E−02		COL13A1,DACT1,ECEL1	3
Developmental Disorder,Embryonic Development,Organismal Development,Organismal Injury and Abnormalities,Tissue Morphology	Abnormal morphology of embryonic tissue	1,95E−02		Foxp2,ISL1	2
Cellular Development,Cellular Growth and Proliferation,Nervous System Development and Function,Tissue Development	Proliferation of dopaminergic neurons	1,98E−02		FZD8	1
Cellular Development,Nervous System Development and Function,Tissue Development	Differentiation of visceral motor neurons	1,98E−02		ISL1	1
Cell Morphology,Cellular Assembly and Organization,Cellular Development,Cellular Function and Maintenance,Cellular Growth and Proliferation,Nervous System Development and Function,Organismal Development,Tissue Development	Branching of nerve ending	1,98E−02		ECEL1	1
Cell Morphology,Nervous System Development and Function,Neurological Disease,Organismal Injury and Abnormalities,Tissue Morphology	Abnormal morphology of dendrites	2,08E−02		DACT1,DUSP1,Foxp2	3
Cell Death and Survival	Apoptosis of neurons	2,33E−02	−1,103	DUSP1,FOS,HSPB1,MAP3K1,PCDHGA6	5
Behavior	Taste aversion	2,47E−02		GLP1R	1
Cell Morphology,Cellular Function and Maintenance,Nervous System Development and Function,Tissue Morphology	Length of primary neurites	2,47E−02		FOS	1
Nervous System Development and Function	Response of glossopharyngeal nerve	2,47E−02		GLP1R	1
Developmental Disorder,Hereditary Disorder,Metabolic Disease,Neurological Disease,Organismal Injury and Abnormalities	Familial amyloidotic polyneuropathy	2,47E−02		BGN	1
Embryonic Development,Endocrine System Development and Function,Organ Development,Organismal Development,Tissue Development	Development of pituitary gland	2,49E−02		GATA2,ISL1	2
Nervous System Development and Function	Response of chorda tympani	2,96E−02		GLP1R	1
Cell-To-Cell Signaling and Interaction,Drug Metabolism,Molecular Transport,Small Molecule Biochemistry	Uptake of norepinephrine	2,96E−02		FOS	1
Cell Cycle	Exit from cell cycle progression of neuronal progenitor cells	2,96E−02		GATA2	1
Neurological Disease,Organismal Injury and Abnormalities	Spatial memory impairment	2,96E−02		FKBP1B	1
Cell Death and Survival,Neurological Disease,Organismal Injury and Abnormalities	Apoptosis of granule cells	2,98E−02		FOS,MAP3K1	2
Cell Death and Survival,Nervous System Development and Function	Survival of superior cervical ganglion neurons	3,45E−02		EHD4	1
Cell Morphology,Nervous System Development and Function,Neurological Disease,Organismal Injury and Abnormalities,Tissue Morphology	Abnormal morphology of motor neurons	3,62E−02		COL13A1,ISL1	2
Developmental Disorder,Embryonic Development,Endocrine System Development and Function,Endocrine System Disorders,Organ Morphology,Organismal Development,Organismal Injury and Abnormalities,Reproductive System Disease,Tissue Morphology	Abnormal morphology of Rathke's pouch	3,93E−02		ISL1	1
Cardiovascular System Development and Function,Hematological System Development and Function	Systolic pressure	3,93E−02		CYP1B1	1
Cellular Development,Cellular Growth and Proliferation,Nervous System Development and Function,Tissue Development	Proliferation of motor neurons	3,93E−02		ISL1	1
Cell-To-Cell Signaling and Interaction,Nervous System Development and Function	Response of cortical neurons	3,93E−02		HSPB1	1
Cell-To-Cell Signaling and Interaction,Cellular Assembly and Organization	Cell-cell contact	4,27E−02		COL13A1,DACT1,ECEL1,mir-1,PCDHGA6	5
Neurological Disease,Organismal Injury and Abnormalities	Progressive encephalopathy	4,39E−02		ACTA2,ANXA2,HLA-E,MYH11,TAGLN	5
Cell-To-Cell Signaling and Interaction,Nervous System Development and Function	Action potential of motor endplates	4,41E−02		COL13A1	1
Nervous System Development and Function	Development of trigeminal nerve	4,41E−02		ISL1	1
Cardiovascular Disease,Organismal Injury and Abnormalities,Tissue Morphology	Volume of infarct	4,54E−02		FOS,TNFRSF11B	2
Cellular Assembly and Organization,Cellular Function and Maintenance,Cellular Movement,Nervous System Development and Function	Axonal transport of mitochondria	4,89E−02		HSPB1	1
Cell Morphology,Nervous System Development and Function,Neurological Disease,Organismal Injury and Abnormalities,Tissue Morphology	Abnormal morphology of radial glial cells	4,89E−02		Foxp2	1
Cellular Development,Nervous System Development and Function,Tissue Development	Differentiation of GABAergic neurons	4,89E−02		GATA2	1
Metabolic Disease,Neurological Disease,Organismal Injury and Abnormalities,Psychological Disorders	Alzheimer disease	4,94E−02		ACTA2,HLA-E,MYH11,TAGLN	4

## Sheet: Table S5
Table S5: the correlation of upregulated mouse DEGs with cell-specific markers derived from Cell Marker Augmented 2021 database using Enrichr online tool (https://maayanlab.cloud/Enrichr/)
Term	P-value	Adjusted P-value	Odds Ratio	Combined Score	Genes
Smooth Muscle cell:Undefined	4.22977e-07	8.79934e-05	13.3701	196.219	ACTA2;TAGLN;COL3A1;PLN;TPM2;BGN;FIBIN;MYH11
Mesenchymal Stem cell:Anterior Cruciate Ligament	4.57109e-07	8.79934e-05	13.2241	193.05	TAGLN;COL3A1;LOX;ANXA2;TPM2;COL12A1;BGN;TM4SF1
Fibroblast:Peripheral Blood	4.25912e-06	0.000230842	12.0071	148.485	TAGLN;COL3A1;LOX;COL12A1;BGN;FIBIN;FBLN1
Mesenchymal Progenitor cell:Muscle	4.89508e-06	0.000230842	11.7391	143.537	TAGLN;COL3A1;LOX;TPM2;COL12A1;BGN;FIBIN
Pericyte:Brain	5.24155e-06	0.000230842	11.6095	141.159	ACTA2;TAGLN;COL3A1;TPM2;COL12A1;BGN;FIBIN
Mesenchymal Stromal cell:Amniotic Membrane	5.60818e-06	0.000230842	11.4827	138.841	TAGLN;COL3A1;LOX;COL12A1;BGN;TNFRSF11B;TM4SF1
Dental Pulp cell:Dental Pulp	5.60818e-06	0.000230842	11.4827	138.841	TAGLN;COL3A1;LOX;COL12A1;BGN;TNFRSF11B;TM4SF1
Myofibroblast:Lung	5.60818e-06	0.000230842	11.4827	138.841	ACTA2;TAGLN;COL3A1;TPM2;COL12A1;BGN;FIBIN
Stromal cell:Embryoid Body	5.9959e-06	0.000230842	11.3587	136.582	ACTA2;TAGLN;COL3A1;LOX;COL12A1;BGN;FIBIN
Mesenchymal cell:Fetal Liver	5.9959e-06	0.000230842	11.3587	136.582	ACTA2;TAGLN;COL3A1;COL12A1;BGN;FIBIN;FBLN1
Stem cell:Molar	5.39049e-05	0.00153479	9.98586	98.1439	TAGLN;COL3A1;LOX;TPM2;COL12A1;BGN
LGR5+ Stem cell:Small Intestine	6.05208e-05	0.00153479	9.76779	94.8699	COL3A1;LOX;COL12A1;BGN;FIBIN;FBLN1
Vascular Smooth Muscle cell:Placenta	6.05208e-05	0.00153479	9.76779	94.8699	ACTA2;TAGLN;COL3A1;PLN;BGN;MYH11
Mesenchymal Stem cell:Breast	6.40636e-05	0.00153479	9.66227	93.2953	TAGLN;COL3A1;LOX;TPM2;COL12A1;BGN
Endometrial Stromal Stem cell:Endometrium Stroma	6.40636e-05	0.00153479	9.66227	93.2953	TAGLN;COL3A1;LOX;TPM2;COL12A1;BGN
Stem cell:Placenta	6.40636e-05	0.00153479	9.66227	93.2953	TAGLN;COL3A1;LOX;TPM2;COL12A1;BGN
Mesenchymal Stem cell:Peripheral Blood	6.777e-05	0.00153479	9.55899	91.7605	ACTA2;TAGLN;COL3A1;TPM2;BGN;TM4SF1
Theca Interna cell:Ovarian Follicle	8.43446e-05	0.00180404	9.16698	85.9917	ACTA2;COL3A1;PLN;BGN;FIBIN;MYH11
Villous Stromal cell:Placenta	0.000563616	0.00745439	8.07862	60.4373	COL3A1;COL12A1;BGN;FIBIN;TM4SF1
Trophoblast cell:Placenta	0.000563616	0.00745439	8.07862	60.4373	LOX;ANXA2;TPM2;COL12A1;TM4SF1
Mesenchymal cell:Bone Marrow	0.000563616	0.00745439	8.07862	60.4373	COL3A1;LOX;COL12A1;BGN;FIBIN
Cancer Stem cell:Uterus	0.000563616	0.00745439	8.07862	60.4373	COL3A1;LOX;COL12A1;BGN;TM4SF1
Cytotrophoblast:Placenta	0.000590664	0.00745439	7.99135	59.4098	COL3A1;COL12A1;BGN;FIBIN;FBLN1
Adipose Multilineage-Differentiating Stress-Enduring cell:Adipose Tissue	0.000618675	0.00745439	7.90594	58.4085	ACTA2;TAGLN;COL3A1;BGN;FIBIN
Liver Stem cell:Fetal Liver	0.000618675	0.00745439	7.90594	58.4085	COL3A1;LOX;COL12A1;BGN;FBLN1
Smooth Muscle cell:Blood Vessel	0.00064767	0.00745439	7.82232	57.4325	ACTA2;TAGLN;COL3A1;BGN;FIBIN
Fibroblast:Corneal Endothelium	0.00064767	0.00745439	7.82232	57.4325	ACTA2;TAGLN;COL3A1;BGN;FIBIN
Vascular Smooth Muscle cell:Embryonic Stem Cell	0.00064767	0.00745439	7.82232	57.4325	ACTA2;TAGLN;COL3A1;BGN;FIBIN
Peritubular Myoid cell:Testis	0.00064767	0.00745439	7.82232	57.4325	ACTA2;TAGLN;COL3A1;BGN;FIBIN
Chondrocyte:Cartilage	0.00064767	0.00745439	7.82232	57.4325	COL3A1;COL12A1;BGN;FIBIN;FBLN1
Nucleus Pulposus cell:Intervertebral Disc	0.00064767	0.00745439	7.82232	57.4325	COL3A1;COL12A1;BGN;FIBIN;FBLN1
Mesenchymal cell:Undefined	0.00064767	0.00745439	7.82232	57.4325	ACTA2;TAGLN;COL3A1;BGN;FIBIN
Myofibroblast:Undefined	0.00064767	0.00745439	7.82232	57.4325	ACTA2;TAGLN;COL3A1;BGN;FIBIN
Mesenchymal Stem cell:Oral Mucosa	0.000677672	0.00745439	7.74044	56.4808	ACTA2;TAGLN;COL3A1;BGN;FIBIN
Myofibroblast:Liver	0.000677672	0.00745439	7.74044	56.4808	ACTA2;TAGLN;COL3A1;BGN;FIBIN
Smooth Muscle cell:Heart	0.00128791	0.0137735	48.6667	323.864	ACTA2;TAGLN
Adipose Progenitor cell:Adipose Tissue	0.00441545	0.0406994	6.41467	34.7845	ANXA2;LOX;COL12A1;TM4SF1
Pluripotent Stem cell:Skin	0.00458112	0.0406994	6.34537	34.175	TAGLN;TPM2;BGN;TM4SF1
Mesenchymal Stem cell:Periosteum	0.00492492	0.0406994	6.21115	33.0026	LOX;COL12A1;BGN;TNFRSF11B
Mesenchymal Stromal cell:Blood Vessel	0.00510314	0.0406994	6.14614	32.4387	COL3A1;BGN;FIBIN;FBLN1
Mesenchymal Stromal cell:Placenta	0.00510314	0.0406994	6.14614	32.4387	ACTA2;FGL2;BGN;MYH11
Fibroblast:Synovium	0.00510314	0.0406994	6.14614	32.4387	COL3A1;BGN;FIBIN;FBLN1
Testis Somatic cell:Testis	0.00510314	0.0406994	6.14614	32.4387	COL3A1;BGN;FIBIN;FBLN1
Fibroblast:Embryonic Stem Cell	0.00510314	0.0406994	6.14614	32.4387	COL3A1;BGN;FIBIN;FBLN1
Retinal Ganglion cell:Embryonic Stem Cell	0.00510314	0.0406994	6.14614	32.4387	COL3A1;BGN;FIBIN;FBLN1
Spermatogonial Stem cell:Embryo	0.00510314	0.0406994	6.14614	32.4387	COL3A1;BGN;FIBIN;FBLN1
Mesenchymal cell:Pancreas	0.00510314	0.0406994	6.14614	32.4387	COL3A1;BGN;FIBIN;FBLN1
Periosteum-derived Progenitor cell:Periosteum	0.00528564	0.0406994	6.08247	31.889	TAGLN;COL3A1;BGN;FIBIN
Preadipocyte Progenitor cell:Adipose Tissue	0.00528564	0.0406994	6.08247	31.889	ACTA2;COL3A1;BGN;FIBIN
Progenitor cell:Corneal Epithelium	0.00528564	0.0406994	6.08247	31.889	LOX;ANXA2;COL12A1;TM4SF1
Mesenchymal Stem cell:Umbilical Vein	0.00547245	0.0413116	6.0201	31.3529	ACTA2;TAGLN;COL3A1;BGN
Limbal Mesenchymal cell:Sclerocorneal Tissue	0.00566363	0.0419326	5.95899	30.83	ACTA2;TAGLN;COL3A1;BGN
Beta cell:Pancreas	0.0108757	0.0790026	13.8943	62.8191	SIX2;NKX6-1
AXL+SIGLEC6+ Dendritic cell:Blood	0.0173613	0.123779	5.78538	23.4511	SCN9A;MYH11;LAX1
Mesenchymal Stem cell:Corneal Endothelium	0.0296159	0.168487	4.67329	16.4474	LOX;ANXA2;TPM2
PP cell:Pancreas	0.0296159	0.168487	4.67329	16.4474	GLP1R;NKX6-1;ISL1
DCLK1+ Progenitor cell:Large Intestine	0.0304011	0.168487	4.62386	16.1524	COL3A1;LOX;FBLN1
Podocyte:Renal Glomerulus	0.0304011	0.168487	4.62386	16.1524	EHD4;ANXA2;EVPL
Glomerular Epithelial cell:Renal Glomerulus	0.0304011	0.168487	4.62386	16.1524	EHD4;ANXA2;EVPL
Granulosa cell:Undefined	0.0304011	0.168487	4.62386	16.1524	COL3A1;COL12A1;BGN
Multipotent Progenitor cell:Heart	0.0311972	0.168487	4.57546	15.8651	SIX2;NKX6-1;ISL1
Liver Progenitor cell:Fetal Liver	0.0311972	0.168487	4.57546	15.8651	COL3A1;COL12A1;FBLN1
Mesenchymal Stem cell:Synovial Fluid	0.0320043	0.168487	4.52806	15.5851	TAGLN;BGN;TM4SF1
Cancer Stem cell:Ovarian Cortex	0.0320043	0.168487	4.52806	15.5851	ACTA2;ANXA2;TM4SF1
Amniotic Fluid Stem cell:Amniotic Fluid	0.0320043	0.168487	4.52806	15.5851	TAGLN;BGN;TM4SF1
Stem cell:Stomach	0.0320043	0.168487	4.52806	15.5851	ACTA2;ANXA2;TM4SF1
Myoepithelial cell:Salivary Gland	0.0320043	0.168487	4.52806	15.5851	LOX;ANXA2;COL12A1
Cancer Stem cell:Endometrium	0.0320043	0.168487	4.52806	15.5851	ANXA2;FOS;PARP14
Progenitor cell:Bone	0.0320043	0.168487	4.52806	15.5851	TAGLN;BGN;TM4SF1
Decidual cell:Placenta	0.0328222	0.168487	4.48163	15.3122	LOX;TNFRSF11B;TM4SF1
Fibroblast:Pancreas	0.0328222	0.168487	4.48163	15.3122	COL3A1;BGN;FIBIN
Stem cell:Amniotic Membrane	0.0328222	0.168487	4.48163	15.3122	ANXA2;COL12A1;TM4SF1
Basal cell:Epithelium	0.0328222	0.168487	4.48163	15.3122	ANXA2;HSPB1;TM4SF1
Stem cell:Fetal Liver	0.0328222	0.168487	4.48163	15.3122	COL3A1;BGN;FBLN1
Epithelial cell:Embryoid Body	0.0328222	0.168487	4.48163	15.3122	COL12A1;FIBIN;FBLN1
Type II pneumocyte:Lung	0.033651	0.170152	4.43614	15.0461	DNAH5;EVPL;TM4SF1
Mesangial cell:Kidney	0.0340303	0.170152	36.2372	122.5	ACTA2
Side-population cell:Undefined	0.0344906	0.170242	4.39156	14.7867	ANXA2;EVPL;TM4SF1
Ito Cell (Hepatic Stellate cell):Liver	0.0406972	0.193437	28.9883	92.8089	ACTA2
Lake Et al.Science.In4:Brain	0.0406972	0.193437	28.9883	92.8089	MYH11
Basal Epithelial cell:Breast	0.0406972	0.193437	28.9883	92.8089	ACTA2
Photoreceptor cell:Retina	0.0473183	0.219489	24.1557	73.6957	RHO
Pancreatic Endoderm cell:Undefined	0.0473183	0.219489	24.1557	73.6957	NKX6-1
Endothelial cell:Brain	0.0538941	0.247015	20.7039	60.4705	TM4SF1
